# Supplementary material for: FOXC1 Binds Enhancers and Promotes Cisplatin Resistance in Bladder Cancer
Source: Cancers (Basel). 2022 Mar 28;14(7):1717. doi: 10.3390/cancers14071717 (PMC8996937; doi:10.3390/cancers14071717)
Supplement: Supplementary file 1 [file cancers-14-01717-s001.zip]

Archive with 2 entries (2 files):
- Supplementary_figures_cancers.pdf
- Supplementary_tables_cancers.xlsx
