# Supplementary material for: FOXC1 Binds Enhancers and Promotes Cisplatin Resistance in Bladder Cancer
Source: Cancers (Basel). 2022 Mar 28;14(7):1717. doi: 10.3390/cancers14071717 (PMC8996937; doi:10.3390/cancers14071717)
Supplement: Supplementary file 1 [file cancers-14-01717-s001.zip › Supplementary_tables_cancers.xlsx]

## Sheet: S1.J82_H3K27ac_ChIP_peaks
chr	start	end	name	score	strand	signalValue	pvalue	qvalue	peak
chr20	45982252	45990757	Peak_1	3583	.	40.8339	358.307	349.399	3621
chr3	128265277	128270753	Peak_2	3544	.	22.6839	354.411	346.398	3384
chr5	179243289	179253673	Peak_3	3287	.	45.6062	328.799	321.581	4210
chr20	34328106	34332644	Peak_4	3152	.	37.0758	315.223	308.334	1803
chr20	48530548	48534062	Peak_5	3137	.	24.0766	313.794	306.946	1654
chr19	52299841	52315417	Peak_6	3065	.	30.4494	306.58	299.955	3550
chr9	139793529	139802074	Peak_7	2980	.	36.9863	298.012	291.594	3176
chr3	124854425	124875904	Peak_8	2935	.	27.6056	293.51	287.174	9397
chr3	124821254	124852063	Peak_9	2917	.	22.8946	291.736	285.43	26442
chr3	126499210	126504383	Peak_10	2901	.	19.0465	290.179	283.909	2024
chr3	127307527	127312413	Peak_11	2898	.	19.0551	289.845	283.582	2792
chr20	47661810	47664753	Peak_12	2875	.	25.7105	287.559	281.345	1199
chr20	48401189	48412579	Peak_13	2859	.	21.4537	285.929	279.75	6648
chr3	127316016	127319016	Peak_14	2849	.	18.8326	284.962	278.801	1432
chr20	30940960	30948808	Peak_15	2843	.	27.9957	284.387	278.237	2559
chr3	128128304	128137580	Peak_16	2842	.	17.4312	284.269	278.121	7103
chr8	129178439	129189055	Peak_17	2802	.	42.8349	280.222	274.156	10022
chr8	91544009	91561068	Peak_18	2779	.	37.6612	277.994	271.971	13474
chr20	52442299	52449350	Peak_19	2774	.	45.6973	277.482	271.477	3425
chr3	128200170	128211056	Peak_20	2766	.	15.5903	276.668	270.679	8090
chr20	49154151	49160294	Peak_21	2752	.	20.2194	275.203	269.25	3944
chr3	127390568	127392514	Peak_22	2747	.	21.92	274.715	268.77	795
chr3	127769956	127774637	Peak_23	2696	.	13.75	269.696	263.824	1577
chr5	37270297	37276105	Peak_24	2667	.	30.6804	266.746	260.913	2203
chr11	9480803	9482381	Peak_25	2660	.	37.3406	266.038	260.214	1091
chr20	49403191	49408829	Peak_26	2657	.	29.8333	265.744	259.923	4506
chr3	123466625	123478953	Peak_27	2652	.	30.5629	265.201	259.388	3410
chr17	36603700	36613697	Peak_28	2648	.	36.3005	264.822	259.016	4179
chr20	31060278	31066185	Peak_29	2640	.	23.405	264.095	258.3	2428
chr8	80995451	81006601	Peak_30	2638	.	39.5026	263.809	258.019	6031
chr8	145149780	145151388	Peak_31	2630	.	41.3189	263.07	257.292	511
chr5	42948782	42952620	Peak_32	2607	.	34.606	260.727	254.995	2439
chr3	120185452	120196488	Peak_33	2569	.	30.6158	256.977	251.314	2819
chr19	50141059	50145195	Peak_34	2568	.	49.4645	256.825	251.164	3256
chr15	57840561	57850042	Peak_35	2561	.	44.8656	256.182	250.535	2912
chr9	86592531	86598853	Peak_36	2561	.	36.3956	256.14	250.493	2229
chr16	11105039	11113084	Peak_37	2550	.	52.3616	255.047	249.418	3588
chr10	47054193	47059703	Peak_38	2550	.	28.0868	255.01	249.382	4006
chr20	48726357	48730912	Peak_39	2539	.	18.0916	253.919	248.305	3020
chr3	122281391	122285035	Peak_40	2538	.	30.3719	253.885	248.272	2039
chr1	153535725	153542559	Peak_41	2534	.	43.7131	253.433	247.83	3761
chr5	34846716	34855766	Peak_42	2533	.	21.8543	253.332	247.732	3688
chr17	48735511	48742003	Peak_43	2526	.	34.8586	252.692	247.101	3004
chr20	48326324	48332331	Peak_44	2504	.	25.5831	250.415	244.868	3789
chr3	197187263	197199538	Peak_45	2487	.	38.2218	248.708	243.194	6527
chr8	101960664	101967576	Peak_46	2479	.	35.4507	247.948	242.446	3333
chr11	1968011	1970729	Peak_47	2469	.	34.4862	246.921	241.44	861
chr8	129189222	129199211	Peak_48	2465	.	30.9851	246.514	241.041	714
chr9	114795454	114815326	Peak_49	2453	.	34.1839	245.306	239.855	8213
chr6	24475974	24485744	Peak_50	2444	.	28.0191	244.472	239.038	2945
chr20	34540324	34543288	Peak_51	2437	.	21.3252	243.728	238.303	1639
chr3	124782178	124787829	Peak_52	2435	.	26.5613	243.553	238.132	400
chr9	132241794	132253764	Peak_53	2432	.	36.2689	243.28	237.862	2839
chr8	118856446	118863799	Peak_54	2432	.	39.1448	243.225	237.809	4219
chr5	34654818	34660081	Peak_55	2431	.	25.1006	243.153	237.738	1847
chr20	49304018	49310633	Peak_56	2429	.	27.9057	242.967	237.556	2230
chr6	4356750	4360906	Peak_57	2426	.	44.2674	242.694	237.285	2831
chr5	179124277	179127902	Peak_58	2420	.	33.8815	242.083	236.683	1965
chr9	139775424	139783457	Peak_59	2417	.	31.7635	241.751	236.357	6066
chr11	61559124	61561904	Peak_60	2416	.	36.1033	241.634	236.241	1149
chr8	59749656	59799229	Peak_61	2413	.	35.1763	241.311	235.926	5493
chr17	48103379	48108389	Peak_62	2410	.	38.2993	241.001	235.62	2831
chr20	34251160	34253479	Peak_63	2403	.	30.3372	240.3	234.927	1350
chr9	86321172	86324163	Peak_64	2400	.	40.2933	240.092	234.721	1406
chr3	123533619	123542653	Peak_65	2400	.	30.2507	240.003	234.633	2792
chr20	44598995	44602113	Peak_66	2398	.	22.3567	239.862	234.499	1790
chr20	30297843	30312024	Peak_67	2390	.	21.0878	239.038	233.688	10846
chr12	52537434	52547657	Peak_68	2384	.	27.5655	238.463	233.121	3403
chr6	1073943	1087052	Peak_69	2381	.	34.5058	238.187	232.852	6938
chr12	69200837	69203482	Peak_70	2374	.	43.6004	237.401	232.075	1415
chr20	30794010	30797002	Peak_71	2363	.	23.5946	236.371	231.063	1275
chr18	2230100	2242538	Peak_72	2362	.	42.0261	236.216	230.91	7519
chr10	33244989	33248753	Peak_73	2360	.	41.4245	236.013	230.708	2703
chr9	132094261	132099336	Peak_74	2359	.	38.9618	235.997	230.693	2855
chr17	76877855	76883303	Peak_75	2359	.	37.755	235.971	230.667	2492
chr12	10315739	10338218	Peak_76	2356	.	43.378	235.641	230.343	16189
chr20	36153606	36157567	Peak_77	2354	.	27.3388	235.47	230.175	2805
chr17	19653333	19659981	Peak_78	2349	.	33.0564	234.99	229.702	2943
chr8	62623651	62638154	Peak_79	2346	.	34.7313	234.679	229.398	11883
chr20	30697086	30698974	Peak_80	2345	.	19.6848	234.524	229.244	415
chr17	79827517	79830429	Peak_81	2342	.	37.5736	234.299	229.021	2075
chr11	9383115	9387956	Peak_82	2340	.	33.1255	234.061	228.788	2576
chr5	14262028	14272506	Peak_83	2332	.	31.0649	233.213	227.955	4293
chr5	14100811	14121302	Peak_84	2331	.	27.7428	233.182	227.925	18331
chr8	90993436	90997478	Peak_85	2331	.	38.3193	233.144	227.888	3306
chr3	122397456	122403227	Peak_86	2324	.	27.112	232.485	227.241	1949
chr20	48381350	48395965	Peak_87	2322	.	22.5145	232.258	227.017	11334
chr5	9616853	9626455	Peak_88	2322	.	22.5145	232.258	227.017	7034
chr5	172374941	172388762	Peak_89	2321	.	42.711	232.13	226.89	3542
chr3	170426897	170436644	Peak_90	2318	.	29.1525	231.812	226.577	4750
chr13	113241113	113243137	Peak_91	2318	.	34.9446	231.808	226.574	1079
chr19	43353611	43358661	Peak_92	2311	.	49.7235	231.175	225.95	783
chr11	65183361	65198282	Peak_93	2308	.	32.8232	230.868	225.656	3557
chr8	128817637	128825283	Peak_94	2308	.	32.8232	230.868	225.656	5474
chr1	42360207	42371226	Peak_95	2306	.	43.1548	230.658	225.451	7388
chr4	13985519	13997938	Peak_96	2305	.	41.509	230.566	225.36	5583
chr6	126258612	126272716	Peak_97	2305	.	43.1117	230.56	225.354	8609
chr8	144096992	144110240	Peak_98	2302	.	32.6058	230.207	225.006	9095
chr3	146258812	146264362	Peak_99	2301	.	21.697	230.175	224.977	3409
chr8	103798729	103804346	Peak_100	2297	.	29.6797	229.711	224.521	2308
chr20	30326137	30328912	Peak_101	2287	.	28.8991	228.757	223.584	1153
chr5	35919462	35927069	Peak_102	2286	.	32.3054	228.617	223.447	500
chr17	8596162	8603098	Peak_103	2279	.	29.1709	227.972	222.814	4216
chr5	34910913	34920150	Peak_104	2275	.	24.6035	227.579	222.426	5101
chr5	10549050	10558506	Peak_105	2271	.	27.2728	227.181	222.036	3586
chr17	73118516	73122639	Peak_106	2270	.	42.6581	227.045	221.902	2584
chr10	32633286	32636878	Peak_107	2269	.	34.448	226.925	221.785	2551
chr12	104607756	104623251	Peak_108	2267	.	44.1871	226.71	221.574	7102
chr5	10248720	10252653	Peak_109	2264	.	22.8688	226.492	221.359	1938
chr20	36769325	36774216	Peak_110	2260	.	21.4496	226.051	220.925	3246
chr13	97906581	97915033	Peak_111	2259	.	36.485	225.973	220.85	4765
chr2	196520912	196525051	Peak_112	2254	.	35.4306	225.484	220.366	1415
chr3	126193146	126195754	Peak_113	2254	.	16.9708	225.484	220.366	1327
chr11	70048308	70051921	Peak_114	2252	.	42.4313	225.292	220.179	1456
chr3	127483996	127490214	Peak_115	2251	.	18.8033	225.185	220.074	3678
chr17	27475271	27487638	Peak_116	2251	.	41.8217	225.137	220.026	7677
chr20	35806192	35808954	Peak_117	2250	.	29.2841	225.096	219.986	1474
chr5	32442678	32445480	Peak_118	2249	.	27.6896	224.901	219.794	1906
chr8	91012342	91015670	Peak_119	2249	.	27.8115	224.901	219.794	1573
chr1	17230137	17231854	Peak_120	2246	.	21.2846	224.679	219.577	1392
chr8	131494141	131498705	Peak_121	2242	.	36.7095	224.204	219.107	2051
chr9	35513961	35534558	Peak_122	2239	.	33.4233	223.992	218.897	3494
chr5	133510076	133514042	Peak_123	2237	.	48.6067	223.772	218.68	2751
chr8	69824483	69840007	Peak_124	2236	.	32.9309	223.696	218.605	10579
chr3	106925195	106946886	Peak_125	2236	.	33.9514	223.682	218.592	10680
chr17	4849664	4854962	Peak_126	2231	.	38.1427	223.114	218.038	1889
chr10	47008040	47012163	Peak_127	2225	.	30.7307	222.595	217.526	1085
chr5	32172070	32175650	Peak_128	2220	.	19.9645	222.093	217.032	2081
chr9	131396242	131399801	Peak_129	2218	.	28.6525	221.859	216.804	1899
chr20	48806190	48811652	Peak_130	2213	.	20.3482	221.342	216.293	2182
chr8	67834244	67838493	Peak_131	2208	.	36.3408	220.883	215.842	3237
chr7	100727839	100731045	Peak_132	2207	.	45.2802	220.781	215.742	1127
chr5	41924657	41926378	Peak_133	2207	.	31.5545	220.701	215.663	950
chr8	119448790	119458806	Peak_134	2207	.	31.5545	220.701	215.663	3850
chr5	5269573	5282887	Peak_135	2203	.	28.5229	220.336	215.306	2303
chr2	97281043	97294846	Peak_136	2199	.	40.9323	219.919	214.894	1825
chr5	96142459	96144746	Peak_137	2197	.	38.0496	219.786	214.764	1025
chr5	137909113	137912286	Peak_138	2197	.	37.5562	219.748	214.727	2151
chr17	80173008	80178353	Peak_139	2194	.	22.3246	219.492	214.474	2285
chr2	202010228	202018618	Peak_140	2194	.	30.4436	219.473	214.456	5293
chr3	123966440	123969369	Peak_141	2194	.	19.8133	219.421	214.403	774
chr20	32950840	32952461	Peak_142	2191	.	25.9781	219.154	214.141	441
chr9	91924187	91925888	Peak_143	2189	.	28.7567	218.973	213.964	1231
chr11	86446039	86457086	Peak_144	2189	.	34.7328	218.932	213.924	6139
chr17	19670814	19675946	Peak_145	2175	.	35.972	217.571	212.586	2982
chr19	54641283	54642920	Peak_146	2175	.	31.2541	217.551	212.567	436
chr11	505285	508104	Peak_147	2173	.	32.1435	217.314	212.334	1328
chr12	120665765	120677335	Peak_148	2172	.	34.5584	217.3	212.321	2452
chr19	52691463	52695246	Peak_149	2168	.	29.2895	216.855	211.882	1993
chr12	122237546	122245006	Peak_150	2166	.	31.3113	216.609	211.64	1706
chr2	203129197	203132991	Peak_151	2166	.	31.3113	216.609	211.64	1547
chr6	11422820	11437230	Peak_152	2164	.	20.7899	216.492	211.525	4972
chr6	17702190	17707893	Peak_153	2162	.	25.6379	216.214	211.251	4455
chr8	146015827	146019448	Peak_154	2159	.	35.6033	215.918	210.961	1629
chr3	133807987	133815059	Peak_155	2158	.	46.9391	215.867	210.911	4460
chr4	1710451	1716001	Peak_156	2151	.	27.6321	215.114	210.17	3769
chr9	81482116	81489642	Peak_157	2144	.	28.2293	214.405	209.474	4100
chr11	65477396	65480674	Peak_158	2141	.	31.8285	214.137	209.211	2300
chr20	49376230	49382567	Peak_159	2139	.	21.9617	213.928	209.005	2449
chr5	43308154	43317374	Peak_160	2137	.	20.6249	213.778	208.857	6137
chr19	47613669	47617810	Peak_161	2137	.	38.5117	213.729	208.809	1588
chr5	10688759	10696525	Peak_162	2134	.	31.227	213.468	208.552	4219
chr3	126626458	126632126	Peak_163	2134	.	16.2127	213.465	208.549	4300
chr5	125683135	125735446	Peak_164	2134	.	30.8577	213.465	208.549	38338
chr11	10828744	10830534	Peak_165	2132	.	25.4111	213.283	208.369	1181
chr20	47536820	47541578	Peak_166	2132	.	17.5012	213.243	208.331	1613
chr3	190248705	190257194	Peak_167	2130	.	35.8666	213.093	208.183	3644
chr18	12943083	12949217	Peak_168	2129	.	40.043	212.998	208.088	4282
chr5	34928356	34932292	Peak_169	2129	.	26.7142	212.92	208.012	1878
chr5	38844349	38849466	Peak_170	2124	.	20.46	212.423	207.523	1985
chr9	131900829	131904380	Peak_171	2122	.	28.8772	212.249	207.353	1959
chr13	45914024	45916836	Peak_172	2120	.	38.0956	212.032	207.139	1033
chr17	30676177	30678791	Peak_173	2120	.	38.0956	212.032	207.139	1298
chr17	73256686	73259133	Peak_174	2120	.	38.0956	212.032	207.139	1237
chr3	52320308	52323034	Peak_175	2120	.	38.0956	212.032	207.139	1636
chr19	49374660	49380238	Peak_176	2118	.	30.7066	211.897	207.005	1251
chr9	97671774	97678902	Peak_177	2118	.	30.7066	211.897	207.005	3229
chr5	43063605	43069510	Peak_178	2118	.	25.2977	211.82	206.93	2964
chr7	99697393	99700515	Peak_179	2118	.	43.7461	211.819	206.929	1395
chr15	72528474	72532289	Peak_180	2113	.	36.5787	211.376	206.491	1075
chr1	11071691	11073684	Peak_181	2113	.	40.3903	211.358	206.474	1228
chr5	39512250	39521391	Peak_182	2111	.	29.2221	211.197	206.316	6648
chr7	131011455	131014450	Peak_183	2110	.	38.6729	211.014	206.135	1419
chr13	110660387	110671742	Peak_184	2107	.	33.6862	210.796	205.922	4752
chr6	31507449	31511163	Peak_185	2103	.	25.1843	210.36	205.49	2132
chr1	36613786	36617932	Peak_186	2103	.	30.5554	210.331	205.463	2463
chr12	58144269	58146803	Peak_187	2101	.	29.5824	210.163	205.298	1621
chr11	12219124	12224658	Peak_188	2098	.	32.2971	209.866	205.004	3337
chr11	9920304	9932380	Peak_189	2097	.	27.4862	209.737	204.877	8558
chr3	169939269	169942065	Peak_190	2097	.	30.353	209.715	204.857	762
chr9	96927649	96931790	Peak_191	2097	.	30.353	209.715	204.857	1067
chr1	6411165	6422344	Peak_192	2095	.	39.5983	209.553	204.697	7519
chr16	30074625	30079257	Peak_193	2095	.	34.4893	209.502	204.647	2770
chr1	223886683	223896147	Peak_194	2093	.	31.356	209.389	204.535	1731
chr13	34772168	34784984	Peak_195	2091	.	33.5117	209.176	204.326	9244
chr3	127841332	127843629	Peak_196	2091	.	11.6915	209.17	204.321	1078
chr5	40833151	40836411	Peak_197	2091	.	19.8116	209.123	204.274	1861
chr20	49573590	49576372	Peak_198	2089	.	18.3488	208.965	204.118	1597
chr1	95106980	95118519	Peak_199	2089	.	39.3284	208.932	204.086	6414
chr20	31314417	31323933	Peak_200	2089	.	25.0709	208.902	204.056	5815
chr20	37061985	37064152	Peak_201	2089	.	25.0709	208.902	204.056	1717
chr20	36759278	36765563	Peak_202	2088	.	19.133	208.805	203.96	4261
chr20	48920298	48930776	Peak_203	2083	.	18.1497	208.308	203.472	5420
chr5	179046922	179051928	Peak_204	2082	.	27.3566	208.232	203.397	3350
chr17	79475723	79483435	Peak_205	2079	.	39.9367	207.902	203.071	4566
chr15	101250666	101257391	Peak_206	2076	.	32.296	207.606	202.781	3491
chr9	130285570	130290369	Peak_207	2076	.	32.296	207.606	202.781	1760
chr6	32934561	32939738	Peak_208	2073	.	41.0838	207.325	202.505	3502
chr20	49347865	49363396	Peak_209	2070	.	16.4554	207.035	202.219	417
chr20	32888388	32891806	Peak_210	2070	.	21.4174	207.016	202.201	2228
chr13	34725225	34733391	Peak_211	2067	.	27.227	206.729	201.917	5821
chr17	48449312	48451530	Peak_212	2064	.	42.9791	206.475	201.666	1115
chr1	144925867	144944085	Peak_213	2061	.	22.9908	206.169	201.366	11746
chr2	208488143	208491539	Peak_214	2061	.	26.7453	206.118	201.318	1554
chr13	79977638	79981641	Peak_215	2059	.	33.1628	205.944	201.147	2507
chr7	73890916	73899774	Peak_216	2058	.	43.8521	205.806	201.011	4104
chr1	45195696	45197942	Peak_217	2054	.	45.5357	205.459	200.671	1216
chrX	30167601	30173864	Peak_218	2054	.	45.5357	205.459	200.671	956
chr19	56164229	56169261	Peak_219	2052	.	27.0974	205.228	200.442	2471
chr20	35401145	35402932	Peak_220	2051	.	30.3144	205.188	200.403	1415
chr20	49546111	49548693	Peak_221	2049	.	23.5657	204.999	200.215	1094
chr6	24717589	24722699	Peak_222	2047	.	22.7892	204.758	199.978	3136
chr20	51945646	51950060	Peak_223	2046	.	30.8836	204.663	199.885	2974
chr12	53314394	53325828	Peak_224	2045	.	24.7308	204.54	199.765	4279
chr9	136213447	136216655	Peak_225	2045	.	24.7308	204.54	199.765	1868
chr2	234595145	234610095	Peak_226	2044	.	39.4832	204.456	199.682	12596
chr20	49251728	49256457	Peak_227	2043	.	19.9652	204.339	199.568	3524
chr19	45218882	45223080	Peak_228	2043	.	32.9884	204.331	199.561	2953
chr20	34666473	34677140	Peak_229	2034	.	18.3244	203.465	198.707	7086
chr20	44991891	44993460	Peak_230	2030	.	27.9151	203.1	198.347	957
chr16	1358241	1361742	Peak_231	2030	.	41.3476	203.004	198.256	1078
chr1	198634554	198643582	Peak_232	2029	.	33.7636	202.983	198.235	6362
chr17	37616872	37619779	Peak_233	2027	.	34.1283	202.79	198.046	1053
chr19	34662260	34665338	Peak_234	2027	.	39.0296	202.737	197.993	1401
chr6	18260425	18266117	Peak_235	2025	.	25.7387	202.552	197.811	3802
chr6	28889469	28892889	Peak_236	2025	.	25.7387	202.552	197.811	1680
chr20	52383307	52395475	Peak_237	2022	.	26.8383	202.234	197.498	7760
chr5	5285333	5292441	Peak_238	2022	.	26.8383	202.234	197.498	2765
chr1	16465095	16475753	Peak_239	2019	.	29.6021	201.939	197.208	6455
chr20	48907073	48912588	Peak_240	2019	.	21.5632	201.921	197.191	2369
chr5	132386070	132389687	Peak_241	2016	.	24.3906	201.644	196.917	1062
chr6	24977745	24984679	Peak_242	2016	.	24.3906	201.644	196.917	3224
chr9	110043243	110049239	Peak_243	2016	.	24.3906	201.644	196.917	2763
chr8	99055886	99058950	Peak_244	2015	.	30.4111	201.525	196.801	1657
chr3	194820685	194826715	Peak_245	2013	.	33.4008	201.36	196.637	3786
chr11	1780018	1786151	Peak_246	2012	.	31.4684	201.244	196.524	4890
chr17	78234634	78240284	Peak_247	2011	.	43.4138	201.172	196.454	439
chr16	31190266	31194376	Peak_248	2011	.	32.6395	201.114	196.397	1463
chr17	1619762	1622432	Peak_249	2011	.	32.6395	201.114	196.397	1409
chr16	75276955	75289397	Peak_250	2009	.	29.6482	200.986	196.271	1627
chr11	62646964	62651992	Peak_251	2007	.	26.5791	200.74	196.029	1643
chr9	97626965	97648834	Peak_252	2007	.	26.5791	200.74	196.029	5950
chr20	49257517	49263862	Peak_253	2005	.	16.8532	200.571	195.863	4444
chr7	150755179	150767978	Peak_254	2005	.	33.9617	200.541	195.835	4700
chr5	27315020	27318005	Peak_255	2005	.	28.4516	200.538	195.832	1144
chr20	47891941	47898421	Peak_256	2004	.	14.3176	200.471	195.766	2151
chr4	169398698	169410790	Peak_257	2003	.	34.7903	200.357	195.653	3173
chr5	154132827	154137416	Peak_258	2000	.	44.419	200.022	195.324	1531
chr6	42744127	42752283	Peak_259	1997	.	35.0147	199.762	195.066	6900
chr1	95085002	95092516	Peak_260	1997	.	33.2194	199.739	195.043	3903
chr15	58753880	58762219	Peak_261	1994	.	29.3459	199.437	194.746	7882
chr15	45002401	45006142	Peak_262	1992	.	38.042	199.284	194.599	1613
chr1	8931919	8947272	Peak_263	1992	.	26.4495	199.249	194.565	6582
chr13	21633858	21637464	Peak_264	1988	.	29.3017	198.845	194.166	1613
chr13	27824697	27828216	Peak_265	1986	.	25.9851	198.683	194.008	1123
chr2	201979569	201986566	Peak_266	1986	.	26.1118	198.683	194.008	1613
chr16	2826100	2828777	Peak_267	1983	.	30.0962	198.396	193.725	1533
chr15	66910990	66916939	Peak_268	1982	.	44.1398	198.216	193.547	3425
chr12	53331983	53347600	Peak_269	1981	.	33.0379	198.121	193.452	6795
chr17	74552696	74555985	Peak_270	1980	.	41.3045	198.016	193.35	1448
chr20	36736175	36752107	Peak_271	1979	.	28.6549	197.942	193.278	15609
chr8	38789864	38797588	Peak_272	1978	.	29.1947	197.89	193.227	4623
chr20	43354537	43365116	Peak_273	1978	.	28.2906	197.88	193.218	3431
chr11	9778417	9782771	Peak_274	1977	.	22.2853	197.736	193.077	2430
chr3	156876209	156880266	Peak_275	1977	.	22.2853	197.736	193.077	1307
chr20	35577397	35580910	Peak_276	1973	.	24.0504	197.315	192.661	2399
chr17	7476057	7478916	Peak_277	1973	.	29.0013	197.302	192.649	347
chr8	42395147	42399298	Peak_278	1968	.	35.7425	196.898	192.25	1881
chr5	95058073	95071891	Peak_279	1968	.	36.2231	196.884	192.236	9532
chr3	194201242	194211740	Peak_280	1967	.	32.1146	196.778	192.133	5876
chr5	167123313	167129437	Peak_281	1965	.	41.5171	196.552	191.909	2873
chr1	115298355	115301409	Peak_282	1965	.	32.8565	196.505	191.862	2082
chr3	176911624	176920791	Peak_283	1965	.	32.8565	196.505	191.862	2946
chr1	48531237	48538637	Peak_284	1964	.	37.8571	196.478	191.836	5126
chr17	17138506	17142279	Peak_285	1963	.	22.1845	196.337	191.699	2120
chr19	52530372	52532699	Peak_286	1963	.	22.1845	196.337	191.699	1154
chr9	131417602	131420099	Peak_287	1963	.	22.1845	196.337	191.699	1622
chr20	42814730	42818408	Peak_288	1963	.	26.5153	196.333	191.696	1974
chr2	161075727	161089729	Peak_289	1963	.	31.9417	196.308	191.671	2930
chr12	112033691	112038935	Peak_290	1962	.	41.0528	196.261	191.626	3632
chr6	13353041	13358408	Peak_291	1957	.	36.5375	195.781	191.151	2295
chr7	5567270	5572594	Peak_292	1957	.	28.8512	195.761	191.132	3402
chr3	125984850	125990439	Peak_293	1954	.	19.579	195.436	190.809	1153
chr11	840630	847366	Peak_294	1952	.	25.0072	195.213	190.59	2064
chr20	32697906	32701167	Peak_295	1949	.	22.0837	194.942	190.321	1746
chr17	20943669	20946433	Peak_296	1948	.	32.6751	194.893	190.273	2387
chr4	7956128	7975097	Peak_297	1948	.	32.6751	194.893	190.273	16116
chr5	10484061	10488918	Peak_298	1948	.	27.86	194.833	190.215	994
chr1	86070113	86084433	Peak_299	1948	.	28.8923	194.804	190.188	8030
chr1	100502336	100505946	Peak_300	1947	.	41.2593	194.789	190.174	1628
chr11	12195680	12206635	Peak_301	1947	.	26.0607	194.788	190.173	9409
chr2	204396805	204401438	Peak_302	1947	.	31.7673	194.711	190.098	2911
chr5	137876382	137881032	Peak_303	1947	.	31.7673	194.711	190.098	3002
chr20	44406016	44410978	Peak_304	1947	.	20.5103	194.704	190.091	2446
chr9	100744482	100748765	Peak_305	1945	.	33.408	194.531	189.92	1717
chr2	208027749	208032278	Peak_306	1944	.	27.5371	194.419	189.809	3554
chr15	67330823	67344520	Peak_307	1941	.	37.375	194.187	189.58	10753
chr11	65255249	65277452	Peak_308	1940	.	27.0904	194.036	189.431	811
chr17	48284576	48300502	Peak_309	1940	.	27.0904	194.036	189.431	2849
chr5	10352561	10355935	Peak_310	1939	.	22.689	193.956	189.353	1469
chr17	41854643	41857237	Peak_311	1933	.	42.9625	193.371	188.774	1415
chr3	160116296	160122502	Peak_312	1933	.	26.2516	193.354	188.757	1632
chr8	129333130	129340489	Peak_313	1933	.	24.3352	193.341	188.746	4448
chr1	36620366	36623707	Peak_314	1933	.	27.7165	193.313	188.719	1164
chr20	34637969	34640044	Peak_315	1933	.	25.9311	193.306	188.712	752
chr16	28832942	28837407	Peak_316	1932	.	32.4937	193.282	188.689	1839
chr9	77566104	77568770	Peak_317	1932	.	32.4937	193.282	188.689	1449
chr16	30967727	30970426	Peak_318	1931	.	34.2327	193.185	188.594	1441
chr17	57695458	57699646	Peak_319	1931	.	31.5928	193.117	188.527	1395
chr1	29062503	29065355	Peak_320	1930	.	41.0016	193.029	188.441	1334
chr3	150262524	150265735	Peak_321	1930	.	23.7103	193.007	188.419	1469
chr9	97764921	97771514	Peak_322	1929	.	33.2204	192.908	188.322	2624
chr20	33890682	33898391	Peak_323	1927	.	25.4784	192.777	188.192	2569
chr1	115257695	115260312	Peak_324	1925	.	37.7066	192.568	187.985	1484
chr1	153605527	153608550	Peak_325	1921	.	38.6051	192.187	187.609	1188
chr3	134038242	134058210	Peak_326	1921	.	29.4662	192.17	187.591	8063
chr6	31761876	31764731	Peak_327	1919	.	20.3289	191.991	187.414	1779
chr2	113400605	113405539	Peak_328	1918	.	35.3909	191.883	187.309	3169
chr6	27802568	27807657	Peak_329	1918	.	35.874	191.868	187.294	3009
chr6	30683777	30685219	Peak_330	1918	.	25.8015	191.827	187.254	1008
chr5	131131449	131133860	Peak_331	1917	.	38.9353	191.713	187.143	1016
chr17	40713634	40716888	Peak_332	1916	.	32.3122	191.675	187.106	929
chr7	104650560	104657245	Peak_333	1916	.	32.3122	191.675	187.106	3731
chr1	228268940	228273421	Peak_334	1913	.	36.135	191.313	186.751	1695
chr5	34836328	34846593	Peak_335	1910	.	19.0581	191.024	186.466	8781
chr12	105062146	105068621	Peak_336	1908	.	36.9303	190.803	186.247	3079
chr2	152143939	152148039	Peak_337	1908	.	36.9303	190.803	186.247	2125
chr20	47802532	47805469	Peak_338	1907	.	21.6805	190.767	186.213	2072
chr3	170456035	170473736	Peak_339	1907	.	21.6805	190.767	186.213	7698
chr11	67775073	67783396	Peak_340	1906	.	29.3087	190.619	186.067	5316
chr8	91680987	91685756	Peak_341	1906	.	29.3087	190.619	186.067	2741
chr1	46597655	46599725	Peak_342	1903	.	25.672	190.35	185.8	868
chr6	3824789	3828292	Peak_343	1902	.	30.1441	190.207	185.661	1974
chr8	131053250	131055946	Peak_344	1902	.	30.1441	190.207	185.661	1771
chr1	43664727	43673935	Peak_345	1901	.	28.4387	190.194	185.649	6345
chr1	205260510	205275087	Peak_346	1900	.	32.1308	190.07	185.527	9909
chr12	50632420	50644696	Peak_347	1899	.	33.6462	189.912	185.372	3856
chr17	43237462	43240084	Peak_348	1899	.	22.9085	189.909	185.369	1152
chrX	153768213	153777149	Peak_349	1892	.	42.7439	189.23	184.698	2555
chr17	592981	603398	Peak_350	1890	.	37.2154	189.088	184.558	4195
chr8	128862472	128869894	Peak_351	1890	.	23.8652	189.014	184.487	4897
chr20	35917283	35919580	Peak_352	1888	.	25.5424	188.875	184.348	1050
chr17	25892917	25907720	Peak_353	1887	.	23.2567	188.72	184.196	11753
chr19	41769950	41773719	Peak_354	1887	.	23.2567	188.72	184.196	599
chr11	1578630	1582066	Peak_355	1886	.	28.2875	188.663	184.141	1543
chr7	100740342	100749555	Peak_356	1886	.	28.2875	188.663	184.141	3625
chr8	117876931	117888095	Peak_357	1886	.	29.0102	188.658	184.138	9682
chr5	138628718	138631946	Peak_358	1886	.	29.9786	188.641	184.12	987
chr2	113032022	113034808	Peak_359	1884	.	31.9494	188.468	183.949	1330
chr8	80267232	80278898	Peak_360	1884	.	33.0479	188.403	183.886	5626
chr6	140027002	140035963	Peak_361	1882	.	38.2192	188.275	183.761	2398
chrX	1509036	1514227	Peak_362	1882	.	21.7651	188.228	183.714	1754
chr1	79083291	79091328	Peak_363	1882	.	32.2845	188.22	183.706	1998
chr1	207255623	207265573	Peak_364	1880	.	26.4032	188.041	183.53	6751
chr20	60716209	60720174	Peak_365	1875	.	28.8362	187.526	183.02	2457
chr1	85778750	85800141	Peak_366	1874	.	34.5312	187.497	182.991	7724
chr15	41450315	41455837	Peak_367	1874	.	42.1855	187.442	182.937	4134
chr14	81099030	81107970	Peak_368	1874	.	36.4856	187.431	182.926	5314
chr15	29901960	29907381	Peak_369	1874	.	36.4856	187.431	182.926	2012
chr10	11914895	11920149	Peak_370	1874	.	25.7242	187.425	182.921	2554
chr8	102299114	102305139	Peak_371	1872	.	23.1433	187.295	182.795	907
chr17	40263007	40266198	Peak_372	1871	.	38.2624	187.177	182.679	1372
chr6	32163581	32165015	Peak_373	1871	.	28.1364	187.134	182.636	522
chr5	43771167	43776397	Peak_374	1869	.	24.9716	186.909	182.415	2205
chr12	6976081	6978624	Peak_375	1868	.	31.768	186.868	182.375	923
chr1	23668447	23672133	Peak_376	1868	.	35.2375	186.868	182.375	1936
chr20	33411832	33414217	Peak_377	1868	.	14.6899	186.831	182.339	1414
chr1	204285319	204292049	Peak_378	1866	.	32.1001	186.615	182.126	4013
chr3	151983698	151990091	Peak_379	1866	.	21.3782	186.613	182.125	2757
chr8	84820687	84829218	Peak_380	1858	.	31.3913	185.873	181.395	3118
chr1	244272813	244280420	Peak_381	1858	.	37.125	185.854	181.377	2855
chr3	53267993	53276080	Peak_382	1857	.	36.2633	185.749	181.273	2648
chr15	67394181	67404470	Peak_383	1857	.	36.535	185.704	181.23	4327
chr21	46780927	46788915	Peak_384	1856	.	41.9063	185.657	181.184	3522
chr1	22107660	22110646	Peak_385	1856	.	27.834	185.607	181.135	2308
chr6	30685346	30691063	Peak_386	1856	.	27.834	185.607	181.135	3446
chr1	204376313	204396305	Peak_387	1852	.	31.4051	185.272	180.805	4393
chr12	76476392	76480645	Peak_388	1852	.	31.4051	185.272	180.805	1741
chr21	46468277	46474741	Peak_389	1852	.	31.5865	185.272	180.805	2236
chr6	158458770	158467610	Peak_390	1852	.	31.4051	185.272	180.805	5917
chr8	103422730	103426074	Peak_391	1852	.	31.4051	185.272	180.805	1960
chr8	99844660	99851092	Peak_392	1852	.	31.5865	185.272	180.805	3225
chr9	127621911	127625540	Peak_393	1852	.	31.4051	185.272	180.805	2035
chr15	58762297	58770415	Peak_394	1852	.	34.5586	185.255	180.791	2987
chr20	44562155	44564714	Peak_395	1852	.	19.8753	185.245	180.782	1291
chr3	128900402	128904159	Peak_396	1850	.	27.6497	185.047	180.586	2061
chr7	134373732	134381419	Peak_397	1850	.	27.7998	185.047	180.586	1876
chr8	98654893	98658751	Peak_398	1848	.	28.6606	184.852	180.394	1795
chr11	808403	812721	Peak_399	1844	.	25.024	184.465	180.011	1861
chr1	183239322	183244933	Peak_400	1844	.	25.024	184.465	180.011	2912
chr5	9342072	9353755	Peak_401	1844	.	25.024	184.465	180.011	7329
chr9	130278947	130285436	Peak_402	1844	.	25.024	184.465	180.011	5557
chr5	43120274	43123490	Peak_403	1844	.	22.9165	184.453	180	833
chr8	30575662	30586274	Peak_404	1844	.	22.9165	184.453	180	9410
chr9	116216115	116220399	Peak_405	1844	.	22.9165	184.453	180	1271
chr20	49027701	49033847	Peak_406	1844	.	19.4981	184.419	179.968	4496
chr5	32584813	32587523	Peak_407	1843	.	15.8813	184.374	179.922	1107
chr8	42946444	42950235	Peak_408	1842	.	31.0327	184.282	179.831	2421
chr17	29421005	29423122	Peak_409	1842	.	39.7131	184.275	179.824	1352
chr20	32579614	32583940	Peak_410	1842	.	19.8641	184.267	179.816	2282
chr8	142136051	142139601	Peak_411	1840	.	27.6828	184.084	179.635	2151
chr16	24550020	24553645	Peak_412	1840	.	35.8186	184.07	179.622	1101
chr1	155277292	155280574	Peak_413	1839	.	29.482	183.958	179.513	1735
chr3	160281600	160285184	Peak_414	1839	.	29.482	183.958	179.513	2199
chr16	30537238	30539536	Peak_415	1836	.	31.2237	183.678	179.236	1165
chr18	2298406	2307457	Peak_416	1836	.	31.2237	183.678	179.236	5050
chr11	47445904	47448926	Peak_417	1836	.	30.5461	183.607	179.167	1896
chr20	3785010	3789853	Peak_418	1836	.	30.5461	183.607	179.167	3619
chr7	100463033	100466952	Peak_419	1836	.	30.5461	183.607	179.167	2198
chr2	201244825	201250432	Peak_420	1835	.	35.078	183.517	179.079	3490
chr17	73778626	73782782	Peak_421	1834	.	32.8642	183.401	178.964	2812
chr5	35850033	35862893	Peak_422	1832	.	23.3952	183.278	178.843	7429
chr3	122785061	122788242	Peak_423	1830	.	25.1968	183.004	178.572	1155
chr15	67121001	67131061	Peak_424	1829	.	35.0603	182.971	178.541	6911
chr12	56708444	56710738	Peak_425	1827	.	40.156	182.775	178.347	1085
chr20	36720618	36724637	Peak_426	1825	.	19.6032	182.563	178.136	2790
chr11	12184303	12193256	Peak_427	1825	.	27.5316	182.562	178.136	4786
chr1	22350946	22353123	Peak_428	1825	.	27.5316	182.562	178.136	1283
chr16	70321375	70324912	Peak_429	1825	.	39.4554	182.533	178.109	1668
chr3	57980469	57989534	Peak_430	1825	.	39.4554	182.533	178.109	4416
chr4	24584103	24587010	Peak_431	1824	.	29.3164	182.402	177.979	1676
chr11	75478372	75480784	Peak_432	1823	.	35.5963	182.394	177.972	1261
chr1	153548382	153553968	Peak_433	1823	.	36.0814	182.333	177.911	2035
chr11	61732183	61742988	Peak_434	1823	.	36.0814	182.333	177.911	6780
chr15	39418859	39426985	Peak_435	1820	.	31.0423	182.087	177.667	903
chr19	44256838	44262785	Peak_436	1820	.	31.0423	182.087	177.667	2686
chr6	11092906	11096542	Peak_437	1820	.	30.1972	182.031	177.614	1242
chr8	94883364	94895584	Peak_438	1819	.	34.1425	181.959	177.543	3312
chr7	150773755	150781226	Peak_439	1818	.	31.3626	181.815	177.402	3919
chr15	41406783	41409837	Peak_440	1816	.	22.6897	181.621	177.209	1768
chr3	149685287	149690424	Peak_441	1816	.	22.6897	181.621	177.209	3164
chr13	113861766	113864954	Peak_442	1815	.	24.7648	181.538	177.128	1886
chr17	43445375	43454160	Peak_443	1815	.	24.7648	181.538	177.128	4586
chr8	67972797	67977671	Peak_444	1815	.	24.7648	181.538	177.128	1584
chr5	39420098	39425951	Peak_445	1815	.	25.0649	181.535	177.126	4217
chr11	5756500	5761763	Peak_446	1815	.	33.4903	181.532	177.123	2915
chr1	41156450	41159190	Peak_447	1813	.	28.2063	181.372	176.964	1051
chr11	5709583	5713329	Peak_448	1813	.	34.376	181.363	176.956	1706
chr3	111577050	111584579	Peak_449	1813	.	31.1852	181.351	176.945	1304
chr12	52579434	52589908	Peak_450	1812	.	26.4247	181.246	176.841	6183
chr20	32495056	32500417	Peak_451	1812	.	19.5125	181.224	176.82	2042
chr3	123506034	123513566	Peak_452	1812	.	19.5125	181.224	176.82	2039
chr3	145964487	145970391	Peak_453	1811	.	30.6742	181.11	176.707	4143
chr9	73566249	73571890	Peak_454	1810	.	27.3804	181.044	176.641	2463
chr11	63741890	63743782	Peak_455	1807	.	35.374	180.721	176.322	355
chr17	49336162	49339606	Peak_456	1807	.	35.374	180.721	176.322	1952
chr3	124488275	124495581	Peak_457	1805	.	17.6206	180.509	176.113	4648
chr1	68143911	68155272	Peak_458	1804	.	30.8608	180.498	176.103	8287
chr4	13915934	13926386	Peak_459	1804	.	30.8608	180.498	176.103	7482
chr10	4979520	4991831	Peak_460	1803	.	37.3004	180.333	175.941	5316
chr20	31863301	31868684	Peak_461	1803	.	16.4052	180.324	175.933	2472
chr4	20193035	20200884	Peak_462	1803	.	41.0687	180.322	175.931	2073
chr1	1708218	1712759	Peak_463	1803	.	33.7264	180.315	175.923	1354
chr19	43263215	43270151	Peak_464	1803	.	33.7264	180.315	175.923	3694
chr3	55388677	55404287	Peak_465	1803	.	33.9345	180.315	175.923	9371
chr5	24729293	24742893	Peak_466	1803	.	22.8631	180.308	175.919	7555
chr1	32478263	32481842	Peak_467	1801	.	32.4732	180.162	175.775	1501
chr8	145513862	145517070	Peak_468	1800	.	24.9331	180.069	175.683	1697
chr1	154191374	154194914	Peak_469	1797	.	26.2811	179.749	175.367	1521
chr16	3766381	3768946	Peak_470	1797	.	37.0256	179.734	175.353	1496
chr3	151638105	151646287	Peak_471	1797	.	20.8742	179.734	175.353	6315
chr12	113414424	113418632	Peak_472	1795	.	27.2292	179.528	175.148	2174
chr6	9498993	9508889	Peak_473	1795	.	27.2292	179.528	175.148	5512
chr16	8890668	8893053	Peak_474	1795	.	38.3302	179.511	175.133	1212
chr4	174253141	174258036	Peak_475	1790	.	34.6604	179.075	174.7	2132
chr11	71812430	71815626	Peak_476	1790	.	32.4737	179.034	174.661	1555
chr1	154579454	154582777	Peak_477	1789	.	27.0489	178.981	174.608	975
chr3	171757002	171759933	Peak_478	1789	.	27.0489	178.981	174.608	610
chr5	179891905	179896052	Peak_479	1789	.	30.6794	178.913	174.542	2781
chr7	2393046	2396097	Peak_480	1788	.	29.8483	178.889	174.519	961
chr17	43203807	43210709	Peak_481	1786	.	24.5056	178.62	174.255	2064
chr20	43346811	43351943	Peak_482	1786	.	24.5056	178.62	174.255	2328
chr11	12430933	12443134	Peak_483	1786	.	27.2781	178.617	174.253	8417
chr5	14031526	14040136	Peak_484	1786	.	24.8012	178.605	174.241	6113
chr1	39455827	39458767	Peak_485	1785	.	40.7895	178.55	174.188	1408
chr1	32109055	32111451	Peak_486	1780	.	27.0781	178.014	173.658	1283
chr8	74204685	74209273	Peak_487	1779	.	18.151	177.916	173.561	1588
chr2	136741716	136743911	Peak_488	1777	.	28.8198	177.752	173.398	1181
chr10	3820054	3829190	Peak_489	1776	.	33.0933	177.65	173.298	7980
chr20	52824250	52826133	Peak_490	1776	.	25.3036	177.647	173.295	300
chr20	60757061	60759967	Peak_491	1776	.	25.4411	177.647	173.295	1233
chr2	196423492	196432112	Peak_492	1775	.	37.0948	177.526	173.176	2925
chr11	65243571	65255086	Peak_493	1774	.	26.8987	177.471	173.121	1071
chr1	163014843	163021425	Peak_494	1774	.	34.4425	177.417	173.067	4023
chr1	243879230	243892889	Peak_495	1773	.	30.498	177.33	172.983	3747
chr19	45906105	45911200	Peak_496	1773	.	30.498	177.33	172.983	3602
chrX	46178134	46191073	Peak_497	1772	.	35.4011	177.298	172.953	8685
chr3	156804397	156808120	Peak_498	1771	.	24.6694	177.144	172.802	2422
chr6	31587244	31590482	Peak_499	1771	.	24.6694	177.144	172.802	1764
chr1	203485593	203492650	Peak_500	1770	.	33.3103	177.036	172.695	5439
chr11	354709	356482	Peak_501	1770	.	15.4926	177.008	172.668	1065
chr3	183965456	183968313	Peak_502	1769	.	20.5718	176.999	172.659	1578
chr3	197213378	197223966	Peak_503	1769	.	20.5718	176.999	172.659	2819
chr8	103816401	103823709	Peak_504	1769	.	20.5718	176.999	172.659	3085
chr12	7069424	7072931	Peak_505	1769	.	32.0822	176.935	172.596	1584
chr12	7164410	7170270	Peak_506	1769	.	32.0822	176.935	172.596	3874
chr1	33114921	33118700	Peak_507	1769	.	32.0822	176.935	172.596	1439
chr5	180672307	180676592	Peak_508	1769	.	32.0822	176.935	172.596	1544
chr9	3524339	3527944	Peak_509	1769	.	32.0822	176.935	172.596	2389
chr8	129137611	129143010	Peak_510	1767	.	27.7338	176.784	172.446	2251
chr11	8703158	8708121	Peak_511	1766	.	18.0685	176.617	172.282	1447
chr5	35450850	35462383	Peak_512	1765	.	25.2734	176.522	172.187	4091
chr6	11205013	11220560	Peak_513	1765	.	26.9269	176.504	172.169	6200
chr1	171453049	171456174	Peak_514	1764	.	37.1302	176.423	172.09	1856
chr7	150003188	150012052	Peak_515	1761	.	25.1662	176.172	171.842	7959
chr2	208393339	208397389	Peak_516	1761	.	22.6902	176.163	171.833	695
chr17	75380969	75389650	Peak_517	1760	.	37.8229	176.063	171.733	4439
chr11	69060226	69074337	Peak_518	1759	.	22.2362	175.985	171.656	9693
chr2	191882453	191887546	Peak_519	1759	.	22.2362	175.985	171.656	3081
chr1	51438307	51446357	Peak_520	1757	.	29.4994	175.757	171.432	5171
chr20	2449615	2452448	Peak_521	1757	.	29.4994	175.757	171.432	1511
chr2	153030972	153033375	Peak_522	1757	.	30.3166	175.75	171.426	1358
chr9	33289090	33291740	Peak_523	1757	.	24.2465	175.713	171.391	1710
chr5	6631565	6634811	Peak_524	1756	.	24.5375	175.685	171.364	1736
chrX	48895246	48901054	Peak_525	1755	.	38.1669	175.598	171.278	5424
chr6	2850044	2860350	Peak_526	1755	.	31.5117	175.504	171.185	4282
chr3	134069496	134095112	Peak_527	1754	.	30.6251	175.455	171.136	23547
chr8	52809730	52813663	Peak_528	1754	.	33.1022	175.4	171.082	2308
chr1	151959470	151968168	Peak_529	1753	.	31.6912	175.325	171.008	2125
chr12	25096495	25110101	Peak_530	1753	.	31.6912	175.325	171.008	5235
chr15	67089693	67098414	Peak_531	1753	.	31.6912	175.325	171.008	5347
chr9	15509968	15511746	Peak_532	1753	.	31.6912	175.325	171.008	1133
chr12	53397760	53402635	Peak_533	1752	.	25.8505	175.274	170.959	2729
chr16	11733108	11735957	Peak_534	1750	.	40.2312	175.016	170.703	834
chr12	56509233	56511859	Peak_535	1749	.	26.7757	174.996	170.683	1485
chr8	131452560	131458172	Peak_536	1749	.	26.7757	174.996	170.683	2747
chr20	50416592	50419883	Peak_537	1749	.	20.9993	174.981	170.669	1304
chr8	134309601	134311214	Peak_538	1747	.	29.9571	174.8	170.489	517
chr3	160938391	160941030	Peak_539	1746	.	28.3232	174.665	170.356	955
chr2	26979073	26984063	Peak_540	1746	.	36.0707	174.647	170.338	2361
chr10	21649433	21663134	Peak_541	1746	.	35.7577	174.604	170.296	3560
chr12	12418009	12421136	Peak_542	1745	.	22.0094	174.582	170.274	2072
chr12	64797227	64800139	Peak_543	1745	.	22.1228	174.582	170.274	1322
chr5	40796486	40800002	Peak_544	1745	.	22.0094	174.582	170.274	1509
chr6	30582134	30586992	Peak_545	1745	.	22.0094	174.582	170.274	2594
chr8	145059398	145061860	Peak_546	1745	.	22.0094	174.582	170.274	1069
chr11	9593293	9598566	Peak_547	1744	.	26.5984	174.459	170.156	2331
chr9	14312214	14323890	Peak_548	1742	.	33.1068	174.276	169.973	2941
chr3	155587247	155590512	Peak_549	1742	.	20.3702	174.273	169.97	1533
chr4	774329	775754	Peak_550	1742	.	20.3702	174.273	169.97	972
chr3	143688744	143697329	Peak_551	1742	.	24.4057	174.229	169.928	2468
chr8	70300992	70317284	Peak_552	1742	.	24.2738	174.229	169.928	12176
chr1	26797854	26800517	Peak_553	1741	.	29.325	174.196	169.895	1345
chr6	17904696	17909527	Peak_554	1741	.	29.325	174.196	169.895	3149
chr5	133559079	133563035	Peak_555	1741	.	30.1351	174.173	169.874	2469
chr5	56466931	56473077	Peak_556	1741	.	30.1351	174.173	169.874	3192
chr5	68787938	68801214	Peak_557	1739	.	34.9475	173.957	169.661	10760
chr6	20185582	20194061	Peak_558	1739	.	31.3197	173.905	169.61	1405
chr6	53821001	53829980	Peak_559	1738	.	37.9092	173.872	169.577	6694
chr12	46657982	46663994	Peak_560	1738	.	30.4408	173.872	169.577	4276
chr3	146023330	146034839	Peak_561	1737	.	25.707	173.788	169.494	9710
chr14	94574892	94580587	Peak_562	1737	.	32.8942	173.768	169.475	1663
chr7	130790797	130797276	Peak_563	1737	.	31.4957	173.719	169.428	3734
chr20	40106132	40114163	Peak_564	1735	.	24.2086	173.566	169.276	5945
chr12	62994510	62999826	Peak_565	1734	.	26.6245	173.491	169.201	2028
chr20	39657417	39659654	Peak_566	1732	.	24.8913	173.231	168.945	830
chr5	955240	959317	Peak_567	1732	.	24.8913	173.231	168.945	1510
chr16	56890949	56905063	Peak_568	1731	.	21.896	173.181	168.896	5211
chr20	33102826	33105633	Peak_569	1730	.	21.4842	173.091	168.807	1598
chr6	9643800	9650387	Peak_570	1729	.	27.37	172.998	168.715	4818
chr1	92376237	92382135	Peak_571	1729	.	38.6227	172.969	168.686	3138
chr7	100757320	100773379	Peak_572	1729	.	26.4482	172.958	168.675	8418
chr6	10440965	10444122	Peak_573	1729	.	20.2694	172.913	168.632	1113
chr12	102931123	102941743	Peak_574	1728	.	23.8577	172.816	168.535	1709
chr5	1798938	1802538	Peak_575	1726	.	29.1505	172.637	168.36	2768
chr12	111179194	111181911	Peak_576	1726	.	37.3155	172.627	168.35	1301
chr11	34071864	34075780	Peak_577	1725	.	29.9537	172.599	168.323	2254
chr1	150548906	150553096	Peak_578	1725	.	29.9537	172.599	168.323	2627
chr19	39337618	39340831	Peak_579	1725	.	29.9537	172.599	168.323	2802
chr15	67171616	67180909	Peak_580	1724	.	34.2623	172.402	168.128	3427
chrX	153234641	153239860	Peak_581	1724	.	34.2623	172.402	168.128	2352
chr12	49656959	49663494	Peak_582	1723	.	25.5635	172.304	168.031	2198
chr12	52463025	52465224	Peak_583	1722	.	34.7208	172.291	168.019	639
chr1	45271196	45278181	Peak_584	1721	.	32.6861	172.139	167.869	2158
chr19	47103293	47107466	Peak_585	1721	.	32.6861	172.139	167.869	796
chr2	178124979	178133221	Peak_586	1721	.	32.6861	172.139	167.869	4284
chr20	52236182	52241500	Peak_587	1721	.	22.9345	172.13	167.861	2906
chr20	17945569	17953281	Peak_588	1719	.	26.4733	171.988	167.72	3425
chr19	52286604	52293420	Peak_589	1719	.	18.8775	171.92	167.654	2192
chr5	133885848	133892865	Peak_590	1719	.	36.4283	171.915	167.648	5095
chr19	39892160	39895321	Peak_591	1718	.	35.3116	171.811	167.546	1779
chr17	74730570	74735194	Peak_592	1717	.	21.7826	171.783	167.518	2538
chr20	43640383	43647232	Peak_593	1717	.	24.7538	171.764	167.5	3917
chr15	42231488	42241213	Peak_594	1716	.	37.9983	171.685	167.421	4840
chr2	205340352	205347667	Peak_595	1713	.	23.7281	171.371	167.112	3809
chr17	17738443	17742170	Peak_596	1712	.	35.5933	171.27	167.013	1612
chr2	192727585	192734446	Peak_597	1710	.	28.9761	171.081	166.825	3880
chr8	72740375	72747186	Peak_598	1710	.	28.9761	171.081	166.825	3564
chr12	124716089	124725413	Peak_599	1710	.	29.7723	171.028	166.772	2564
chr12	30171518	30182839	Peak_600	1707	.	34.04	170.748	166.496	8945
chr5	178976153	178978839	Peak_601	1707	.	30.072	170.715	166.464	1640
chr15	40598697	40602905	Peak_602	1706	.	35.3329	170.699	166.45	1676
chr1	146973627	146978764	Peak_603	1706	.	34.8062	170.689	166.439	2738
chr20	5045396	5047925	Peak_604	1706	.	34.2672	170.628	166.379	1023
chr6	44093563	44096555	Peak_605	1706	.	34.494	170.628	166.379	1276
chr12	122881147	122886656	Peak_606	1705	.	32.4781	170.513	166.267	3809
chr12	6442863	6447763	Peak_607	1704	.	26.3221	170.488	166.242	2290
chr2	135676172	135677915	Peak_608	1704	.	26.3221	170.488	166.242	469
chr6	14740639	14745383	Peak_609	1704	.	26.1709	170.488	166.242	2700
chr9	123637242	123641040	Peak_610	1704	.	26.3221	170.488	166.242	1925
chr19	52190114	52195845	Peak_611	1703	.	23.7205	170.345	166.103	2562
chr6	19802675	19806926	Peak_612	1703	.	31.4791	170.332	166.09	2755
chr3	120314489	120315785	Peak_613	1703	.	24.6164	170.3	166.059	889
chr1	156089558	156100838	Peak_614	1702	.	20.0679	170.201	165.961	10376
chr12	104669370	104684445	Peak_615	1699	.	26.1478	169.962	165.724	11629
chr9	137296561	137302088	Peak_616	1699	.	25.9976	169.962	165.724	2217
chr9	97679131	97690046	Peak_617	1699	.	26.1478	169.962	165.724	4954
chr9	98636405	98640192	Peak_618	1699	.	28.9576	169.949	165.712	1708
chr7	99062411	99064450	Peak_619	1699	.	23.5985	169.929	165.692	1144
chr9	22095847	22107151	Peak_620	1698	.	29.5513	169.834	165.598	8443
chr12	133335862	133339647	Peak_621	1697	.	39.3936	169.741	165.505	2279
chr6	44213475	44217255	Peak_622	1697	.	39.1144	169.741	165.505	1589
chrX	30159194	30167474	Peak_623	1697	.	39.1144	169.741	165.505	7671
chr3	149056654	149059933	Peak_624	1695	.	26.0271	169.597	165.363	1563
chr9	98075018	98080779	Peak_625	1695	.	28.8016	169.528	165.295	4792
chr14	80046605	80055941	Peak_626	1694	.	29.5909	169.46	165.227	6758
chr14	80889274	80895594	Peak_627	1694	.	29.5909	169.46	165.227	3469
chr3	133783484	133788222	Peak_628	1694	.	29.4094	169.46	165.227	1819
chr9	25676627	25679464	Peak_629	1694	.	29.5909	169.46	165.227	1374
chr20	48426825	48431851	Peak_630	1692	.	14.3993	169.3	165.071	2976
chr11	9633124	9640358	Peak_631	1692	.	22.6906	169.29	165.061	2035
chr16	68297129	68300762	Peak_632	1691	.	26.7889	169.192	164.965	1572
chr7	151382402	151388442	Peak_633	1690	.	33.5953	169.096	164.871	2122
chr15	36718521	36724827	Peak_634	1690	.	38.456	169.056	164.831	2573
chr11	33277883	33282047	Peak_635	1690	.	35.6411	169.05	164.826	1298
chr11	33059593	33069836	Peak_636	1689	.	21.5558	168.994	164.771	5919
chr1	1508832	1512196	Peak_637	1689	.	26.0197	168.991	164.769	903
chr16	3069863	3074709	Peak_638	1689	.	26.0197	168.991	164.769	2968
chr20	42085470	42088155	Peak_639	1689	.	20.6755	168.941	164.72	1278
chr1	110879438	110883482	Peak_640	1685	.	31.6647	168.554	164.337	2856
chr1	214722496	214727472	Peak_641	1685	.	27.6611	168.525	164.309	3053
chr2	160567169	160570621	Peak_642	1684	.	23.4689	168.49	164.274	2126
chr5	9663601	9670458	Peak_643	1684	.	23.4689	168.49	164.274	4026
chr7	576645	580738	Peak_644	1684	.	23.4689	168.49	164.274	2145
chr11	47786557	47791180	Peak_645	1684	.	25.8474	168.469	164.254	2056
chr2	204666087	204680052	Peak_646	1684	.	25.8474	168.469	164.254	2331
chr20	48781198	48785879	Peak_647	1683	.	18.589	168.308	164.095	1294
chr1	59600422	59614215	Peak_648	1681	.	28.9008	168.108	163.897	8132
chr2	149947993	149963483	Peak_649	1679	.	28.6272	167.978	163.767	4333
chr5	131828855	131835877	Peak_650	1678	.	29.228	167.894	163.685	5024
chr5	169210771	169219133	Peak_651	1678	.	29.228	167.894	163.685	3913
chr7	100025474	100029177	Peak_652	1678	.	29.228	167.894	163.685	2247
chr9	128001625	128009457	Peak_653	1678	.	22.5687	167.873	163.665	2625
chr3	119353375	119359657	Peak_654	1676	.	28.7426	167.685	163.479	4165
chr12	3066563	3071221	Peak_655	1676	.	37.1741	167.616	163.411	2261
chr1	214532985	214541651	Peak_656	1675	.	31.2731	167.598	163.394	4258
chr6	13573603	13575663	Peak_657	1675	.	20.4636	167.574	163.37	1422
chr20	48768486	48771247	Peak_658	1675	.	20.9365	167.562	163.359	1540
chr5	32311829	32313190	Peak_659	1674	.	19.8663	167.499	163.297	929
chr1	150532920	150537089	Peak_660	1674	.	25.8685	167.497	163.295	1403
chr1	24305089	24308562	Peak_661	1674	.	25.8685	167.497	163.295	1563
chr14	62023734	62038284	Peak_662	1674	.	25.8685	167.497	163.295	5531
chr19	10611766	10614690	Peak_663	1673	.	30.7137	167.324	163.125	1342
chr12	64308920	64315666	Peak_664	1672	.	32.062	167.27	163.073	3477
chr1	16117125	16129903	Peak_665	1670	.	23.3393	167.053	162.857	9114
chr2	201675152	201678052	Peak_666	1670	.	23.3393	167.053	162.857	1730
chr3	156543003	156545561	Peak_667	1670	.	23.3393	167.053	162.857	1408
chr21	46428233	46434834	Peak_668	1670	.	36.8783	167.002	162.807	3764
chr13	36912606	36921768	Peak_669	1669	.	27.4956	166.998	162.803	7851
chr7	46182541	46188137	Peak_670	1668	.	38.2838	166.882	162.69	3336
chr17	26683137	26685995	Peak_671	1664	.	28.4528	166.431	162.242	1137
chr3	125238138	125239775	Peak_672	1664	.	19.6049	166.4	162.212	581
chr8	64079523	64082702	Peak_673	1663	.	24.9894	166.397	162.209	1906
chr9	127629705	127633489	Peak_674	1663	.	24.9894	166.397	162.209	1393
chr20	48288656	48299772	Peak_675	1663	.	16.336	166.345	162.158	3123
chr1	27996301	28000241	Peak_676	1663	.	29.0466	166.332	162.145	2153
chr15	35099783	35108778	Peak_677	1663	.	29.0466	166.332	162.145	3810
chr5	130498448	130502015	Peak_678	1663	.	29.0466	166.332	162.145	2248
chr10	104985215	104995010	Peak_679	1662	.	38.5561	166.24	162.056	5357
chr10	105433411	105439769	Peak_680	1662	.	38.5561	166.24	162.056	2861
chr7	47821602	47829503	Peak_681	1662	.	38.5561	166.24	162.056	3050
chr15	78729404	78732270	Peak_682	1662	.	34.8772	166.23	162.047	1458
chr11	12062914	12067332	Peak_683	1660	.	28.3004	166.019	161.838	3290
chr12	57117198	57120006	Peak_684	1660	.	25.7174	166.006	161.825	1625
chr17	16187172	16193279	Peak_685	1660	.	25.7174	166.006	161.825	3094
chr17	42975798	42978030	Peak_686	1660	.	25.7174	166.006	161.825	1118
chr8	135835154	135845736	Peak_687	1660	.	25.7174	166.006	161.825	9065
chr5	180235137	180238715	Peak_688	1658	.	33.1506	165.803	161.625	2190
chr18	74821950	74829899	Peak_689	1657	.	38.3342	165.796	161.619	5236
chr1	11158813	11160630	Peak_690	1657	.	30.5182	165.733	161.556	870
chr11	71638453	71641083	Peak_691	1656	.	33.5869	165.658	161.482	1043
chr9	74975003	74982320	Peak_692	1656	.	23.2098	165.619	161.444	4821
chr3	126470485	126474474	Peak_693	1655	.	11.8426	165.529	161.356	2219
chr1	203480388	203485119	Peak_694	1654	.	36.9879	165.421	161.249	2139
chr3	120460639	120462923	Peak_695	1653	.	18.3332	165.344	161.173	616
chr9	95086617	95089377	Peak_696	1653	.	18.3332	165.344	161.173	1421
chr2	98277831	98281549	Peak_697	1652	.	36.6206	165.293	161.122	2347
chr3	57951777	57966604	Peak_698	1652	.	36.6206	165.293	161.122	9293
chr9	108002999	108009457	Peak_699	1650	.	27.1911	165.082	160.913	3410
chr5	43482230	43485119	Peak_700	1649	.	17.7719	164.97	160.802	1439
chr9	132174509	132177448	Peak_701	1649	.	21.6326	164.907	160.74	1953
chr15	101260330	101270033	Peak_702	1648	.	28.1039	164.887	160.72	754
chr6	22876315	22885296	Peak_703	1648	.	28.1039	164.887	160.72	5598
chr20	30281081	30289114	Peak_704	1648	.	19.5639	164.807	160.642	2392
chr20	51959746	51965214	Peak_705	1648	.	19.6647	164.807	160.642	2098
chr1	16476039	16483716	Peak_706	1647	.	28.8652	164.773	160.609	6200
chr1	53790171	53794394	Peak_707	1646	.	35.7411	164.614	160.453	1343
chr3	188598008	188601679	Peak_708	1646	.	33.6291	164.614	160.452	1381
chr12	116861956	116873711	Peak_709	1645	.	34.6384	164.557	160.396	2971
chr15	50644879	50649144	Peak_710	1645	.	34.6384	164.557	160.396	1808
chr17	80604620	80606486	Peak_711	1645	.	34.6384	164.557	160.396	1431
chr7	26237860	26243782	Peak_712	1645	.	34.6384	164.557	160.396	3698
chr6	3067865	3070434	Peak_713	1645	.	25.5662	164.517	160.356	1019
chr9	131935155	131940515	Peak_714	1645	.	25.5662	164.517	160.356	1620
chr17	29592200	29599689	Peak_715	1644	.	29.1501	164.436	160.278	4111
chr3	150124524	150131171	Peak_716	1642	.	26.5461	164.293	160.136	2011
chr3	172465798	172470135	Peak_717	1642	.	28.6816	164.288	160.131	3040
chr17	2294386	2306338	Peak_718	1642	.	32.4819	164.262	160.105	8279
chr10	4906788	4915862	Peak_719	1641	.	36.6545	164.191	160.034	2875
chr1	29506097	29509355	Peak_720	1641	.	23.0802	164.187	160.031	2016
chr3	120165503	120170699	Peak_721	1641	.	23.0802	164.187	160.031	4108
chr8	134385823	134390000	Peak_722	1641	.	23.0802	164.187	160.031	2474
chr8	70363825	70386696	Peak_723	1641	.	23.0802	164.187	160.031	4054
chr15	64125179	64127124	Peak_724	1641	.	32.9283	164.161	160.006	1240
chr22	29661911	29665956	Peak_725	1641	.	32.9283	164.161	160.006	2194
chr12	10764731	10767549	Peak_726	1641	.	30.3227	164.144	159.989	1240
chr17	1357578	1360556	Peak_727	1641	.	30.3227	164.144	159.989	1564
chr1	152137081	152143221	Peak_728	1640	.	31.4378	164.04	159.886	2856
chr1	157977488	157982613	Peak_729	1640	.	31.4378	164.04	159.886	3800
chr1	55892022	55897480	Peak_730	1640	.	31.6458	164.04	159.886	3757
chr15	93343291	93357594	Peak_731	1640	.	31.4378	164.04	159.886	8214
chr2	215672280	215674598	Peak_732	1640	.	31.4378	164.04	159.886	1936
chr8	102037068	102042038	Peak_733	1640	.	18.2425	164.035	159.882	2235
chr1	183439149	183442837	Peak_734	1640	.	33.3601	164.008	159.856	2681
chr1	19810532	19813596	Peak_735	1640	.	33.3601	164.008	159.856	1224
chr12	109913912	109916182	Peak_736	1640	.	33.3601	164.008	159.856	1380
chr9	127039035	127046629	Peak_737	1639	.	27.1645	163.951	159.8	3294
chr12	124555115	124564744	Peak_738	1635	.	36.3629	163.587	159.439	4218
chr15	59223219	59227549	Peak_739	1635	.	36.1052	163.587	159.439	2293
chr3	186500140	186504106	Peak_740	1635	.	21.5151	163.512	159.365	1493
chr6	31618711	31621644	Peak_741	1634	.	20.1456	163.487	159.341	1865
chr11	12160100	12167432	Peak_742	1634	.	24.5587	163.459	159.313	5836
chr7	150012246	150024506	Peak_743	1634	.	24.5587	163.459	159.313	7807
chr11	613821	616980	Peak_744	1634	.	21.1023	163.448	159.302	1623
chr1	16157790	16163185	Peak_745	1634	.	21.1023	163.448	159.302	4189
chr3	124930112	124932298	Peak_746	1634	.	21.1023	163.448	159.302	1189
chr4	175950358	175960999	Peak_747	1634	.	34.6551	163.442	159.297	3559
chr1	78441129	78447208	Peak_748	1633	.	27.9294	163.346	159.202	3330
chr17	79391611	79399000	Peak_749	1632	.	28.6837	163.216	159.073	5806
chr2	47401328	47405044	Peak_750	1632	.	28.6837	163.216	159.073	2029
chr17	3569367	3573163	Peak_751	1631	.	26.159	163.169	159.027	2220
chr22	38900417	38903300	Peak_752	1630	.	25.415	163.031	158.89	1609
chr9	98142913	98148647	Peak_753	1630	.	25.415	163.031	158.89	3648
chr1	113160385	113164204	Peak_754	1630	.	23.9292	163.02	158.881	2305
chr10	104153225	104158103	Peak_755	1629	.	36.076	162.989	158.851	2662
chr17	41157491	41159858	Peak_756	1628	.	34.3997	162.887	158.749	1518
chr19	47633093	47635879	Peak_757	1628	.	34.3997	162.887	158.749	1270
chr6	151709887	151714930	Peak_758	1628	.	34.3997	162.887	158.749	2549
chr7	100098032	100103800	Peak_759	1628	.	34.3997	162.887	158.749	3549
chr12	52607507	52617477	Peak_760	1627	.	31.8396	162.762	158.625	2588
chr11	9794745	9800476	Peak_761	1627	.	22.9506	162.758	158.621	3578
chr20	31330060	31335221	Peak_762	1627	.	17.3112	162.749	158.614	1245
chr17	35765445	35768130	Peak_763	1626	.	36.7594	162.605	158.471	2099
chr20	49053708	49059752	Peak_764	1625	.	16.1092	162.599	158.464	2513
chr19	47728762	47732594	Peak_765	1625	.	30.1272	162.559	158.425	1228
chr1	116084913	116091093	Peak_766	1625	.	25.2467	162.522	158.389	3182
chr6	109701526	109704702	Peak_767	1625	.	25.2467	162.522	158.389	1822
chr11	32604560	32607318	Peak_768	1624	.	33.1665	162.436	158.305	1028
chr1	183244992	183253447	Peak_769	1624	.	26.8334	162.432	158.3	3712
chr20	19969340	19976524	Peak_770	1624	.	26.8334	162.432	158.3	5044
chr20	36844357	36850876	Peak_771	1624	.	25.9071	162.431	158.3	1583
chr15	67131440	67138191	Peak_772	1624	.	31.2297	162.43	158.299	2940
chr17	44999858	45002342	Peak_773	1624	.	31.2297	162.43	158.299	791
chr1	16506532	16511880	Peak_774	1623	.	33.1333	162.361	158.232	1744
chr12	131355565	131358446	Peak_775	1623	.	33.1333	162.361	158.232	1511
chr16	70460678	70465599	Peak_776	1623	.	33.1333	162.361	158.232	2295
chr1	95631260	95637833	Peak_777	1623	.	33.1333	162.361	158.232	3510
chr2	47258851	47267680	Peak_778	1623	.	33.1333	162.361	158.232	2126
chr12	50260363	50263013	Peak_779	1622	.	31.6311	162.271	158.143	1999
chr19	52390439	52392164	Peak_780	1622	.	19.6102	162.235	158.108	565
chr2	198361160	198367384	Peak_781	1620	.	20.9889	162.067	157.941	3115
chr3	159478024	159485067	Peak_782	1620	.	20.9889	162.067	157.941	2787
chr6	149350849	149356937	Peak_783	1620	.	20.9889	162.067	157.941	2791
chr8	144909756	144912362	Peak_784	1620	.	20.9889	162.067	157.941	1590
chrX	346419	348786	Peak_785	1620	.	20.9889	162.067	157.941	1400
chr6	137553792	137564867	Peak_786	1618	.	35.5154	161.815	157.692	5484
chr16	20908981	20923909	Peak_787	1618	.	27.755	161.808	157.685	8491
chr20	30261533	30271183	Peak_788	1618	.	15.2887	161.804	157.682	4349
chr8	38854325	38863779	Peak_789	1617	.	25.66	161.702	157.581	561
chr2	25699480	25707801	Peak_790	1616	.	37.4581	161.674	157.553	6081
chr13	113839063	113844274	Peak_791	1616	.	26.0015	161.671	157.549	3356
chr17	36855076	36863652	Peak_792	1616	.	26.0015	161.671	157.549	2901
chr16	67594980	67598912	Peak_793	1616	.	28.5023	161.663	157.542	2128
chr7	6320435	6326707	Peak_794	1616	.	28.5023	161.663	157.542	3290
chr20	32399031	32400994	Peak_795	1616	.	21.795	161.644	157.525	482
chr3	111446895	111459296	Peak_796	1615	.	25.2638	161.548	157.429	7141
chr8	81317995	81321479	Peak_797	1615	.	32.2631	161.506	157.389	1434
chr11	13777930	13787988	Peak_798	1613	.	22.821	161.332	157.216	4446
chr19	50378300	50382269	Peak_799	1613	.	22.821	161.332	157.216	1421
chr6	10693512	10697037	Peak_800	1613	.	22.821	161.332	157.216	1464
chr6	30538357	30540878	Peak_801	1613	.	22.821	161.332	157.216	1003
chr11	235593	238038	Peak_802	1613	.	28.7814	161.315	157.2	1602
chr3	124448660	124450273	Peak_803	1612	.	14.5206	161.3	157.185	834
chr15	58835176	58846929	Peak_804	1612	.	23.0872	161.243	157.129	4238
chr2	178075698	178080477	Peak_805	1612	.	34.161	161.22	157.106	2136
chr20	36660520	36663473	Peak_806	1612	.	16.914	161.204	157.09	1567
chr20	57606218	57608419	Peak_807	1610	.	25.0965	161.043	156.931	971
chr10	120837709	120841517	Peak_808	1610	.	37.7185	161.016	156.905	2274
chr22	46459005	46484336	Peak_809	1610	.	37.7185	161.016	156.905	7639
chr16	66784486	66786256	Peak_810	1610	.	32.0462	161.005	156.894	1017
chr6	29689915	29692095	Peak_811	1609	.	29.9317	160.977	156.867	1559
chr7	148723097	148725726	Peak_812	1609	.	29.9317	160.977	156.867	2248
chr5	41904305	41905679	Peak_813	1608	.	19.5075	160.892	156.782	317
chr6	86350521	86355169	Peak_814	1608	.	32.4836	160.887	156.778	1813
chr6	31800517	31805597	Peak_815	1608	.	21.8371	160.83	156.721	2415
chr2	150441027	150449925	Peak_816	1608	.	31.0217	160.822	156.714	3008
chr13	34248936	34255797	Peak_817	1607	.	19.9337	160.776	156.669	5022
chr20	45316302	45319173	Peak_818	1607	.	21.2801	160.729	156.622	1521
chr5	40402867	40409384	Peak_819	1607	.	21.2801	160.729	156.622	4020
chr14	68695326	68702227	Peak_820	1607	.	32.9065	160.718	156.612	3405
chr3	194391663	194393976	Peak_821	1605	.	24.2717	160.533	156.43	1349
chr16	66931943	66940266	Peak_822	1605	.	29.7522	160.53	156.427	1629
chr20	25602893	25605845	Peak_823	1602	.	27.5805	160.272	156.17	1341
chr17	72199746	72202200	Peak_824	1601	.	35.5898	160.185	156.084	343
chr17	57902299	57913198	Peak_825	1601	.	35.012	160.126	156.026	3661
chr1	64383319	64389825	Peak_826	1601	.	28.3209	160.113	156.013	3741
chr1	94124633	94134106	Peak_827	1601	.	28.3209	160.113	156.013	4281
chr5	145826762	145828274	Peak_828	1601	.	28.3209	160.113	156.013	406
chr5	72792318	72796283	Peak_829	1601	.	28.3209	160.113	156.013	2155
chr6	15244675	15250331	Peak_830	1601	.	28.3209	160.113	156.013	709
chrX	2683375	2687996	Peak_831	1601	.	28.3209	160.113	156.013	2263
chr5	77070172	77073622	Peak_832	1601	.	34.1741	160.103	156.006	1629
chr17	43223117	43225769	Peak_833	1600	.	25.1126	160.068	155.971	1576
chr2	208115576	208125602	Peak_834	1599	.	22.6914	159.909	155.814	4267
chr8	103869899	103877697	Peak_835	1598	.	22.9553	159.814	155.72	6931
chr1	36813780	36820023	Peak_836	1597	.	28.597	159.759	155.666	3107
chr3	100752529	100758729	Peak_837	1597	.	28.597	159.759	155.666	3144
chr20	49124649	49128407	Peak_838	1597	.	16.5377	159.759	155.666	2492
chr7	130846808	130852507	Peak_839	1596	.	33.4222	159.6	155.508	2171
chr1	158976802	158987138	Peak_840	1595	.	35.309	159.598	155.505	3388
chr9	106854744	106858455	Peak_841	1595	.	24.9463	159.566	155.475	1872
chr1	16009745	16012529	Peak_842	1595	.	34.7421	159.553	155.462	771
chr4	1240639	1244042	Peak_843	1595	.	31.4125	159.527	155.437	1095
chr11	65675988	65686671	Peak_844	1594	.	19.1607	159.452	155.361	6806
chr6	24400693	24405924	Peak_845	1594	.	19.1607	159.452	155.361	2735
chr8	142031239	142040570	Peak_846	1594	.	19.1607	159.452	155.361	6126
chr5	33439388	33443409	Peak_847	1594	.	19.8277	159.424	155.334	1864
chr16	31275442	31280213	Peak_848	1593	.	29.5407	159.398	155.31	1779
chr4	25160373	25164603	Peak_849	1593	.	29.7362	159.398	155.31	2298
chr3	126373051	126374211	Peak_850	1593	.	15.1492	159.37	155.283	646
chr19	52429707	52431586	Peak_851	1593	.	20.2791	159.344	155.256	713
chr5	24786027	24792886	Peak_852	1593	.	20.2791	159.344	155.256	3785
chr6	13614331	13617191	Peak_853	1593	.	21.1626	159.341	155.254	1443
chr1	156425834	156427841	Peak_854	1593	.	20.6487	159.314	155.228	974
chr17	79934423	79937441	Peak_855	1592	.	37.4393	159.282	155.196	1218
chr2	70474001	70476241	Peak_856	1592	.	37.4393	159.282	155.196	1507
chr3	50125867	50127835	Peak_857	1592	.	37.4393	159.282	155.196	706
chr11	82780080	82784488	Peak_858	1592	.	32.2613	159.255	155.17	3223
chr16	21963178	21965806	Peak_859	1592	.	30.8136	159.218	155.134	1294
chr2	110857219	110865705	Peak_860	1592	.	30.8136	159.218	155.134	2341
chr6	136608567	136612738	Peak_861	1592	.	30.8136	159.218	155.134	2154
chr3	127871899	127873514	Peak_862	1591	.	12.3018	159.122	155.039	640
chr6	24422719	24431735	Peak_863	1590	.	24.1282	159.074	154.992	6015
chr12	6447919	6452143	Peak_864	1589	.	30.2447	158.948	154.867	3031
chr3	127454473	127459269	Peak_865	1588	.	9.84239	158.863	154.783	3000
chr12	56434795	56437086	Peak_866	1587	.	27.4061	158.74	154.661	1012
chr4	699067	700996	Peak_867	1587	.	27.4061	158.74	154.661	868
chr7	139025242	139027355	Peak_868	1587	.	27.4061	158.74	154.661	1059
chr5	9543008	9549249	Peak_869	1586	.	16.749	158.667	154.589	3597
chr17	39947481	39954428	Peak_870	1586	.	32.4848	158.638	154.561	2901
chr11	62367843	62369392	Peak_871	1585	.	24.9614	158.591	154.514	1156
chr15	58721055	58736131	Peak_872	1585	.	24.9614	158.591	154.514	9400
chr5	19852117	19854240	Peak_873	1585	.	24.9614	158.591	154.514	1625
chr5	71757411	71771852	Peak_874	1585	.	24.9614	158.591	154.514	6271
chr8	59505267	59511293	Peak_875	1585	.	24.9614	158.591	154.514	3685
chr15	79164505	79168164	Peak_876	1585	.	28.1395	158.565	154.49	1177
chr17	41445306	41447758	Peak_877	1585	.	28.1395	158.565	154.49	1102
chr17	79816373	79818580	Peak_878	1585	.	28.1395	158.565	154.49	1787
chr4	185299588	185308208	Peak_879	1585	.	28.1395	158.565	154.49	4817
chr9	131036995	131040010	Peak_880	1585	.	28.1395	158.565	154.49	850
chr12	2921161	2923065	Peak_881	1584	.	35.3321	158.49	154.416	821
chr17	79789946	79792514	Peak_882	1584	.	35.3321	158.49	154.416	1529
chr12	13251260	13256137	Peak_883	1584	.	22.5618	158.488	154.415	869
chr12	49522977	49527866	Peak_884	1584	.	22.5618	158.488	154.415	1946
chr12	6559531	6562722	Peak_885	1584	.	22.4322	158.488	154.415	1887
chr16	4232713	4234734	Peak_886	1584	.	22.5618	158.488	154.415	869
chr19	48281001	48283184	Peak_887	1584	.	22.4322	158.488	154.415	797
chr6	4020573	4024048	Peak_888	1584	.	22.4322	158.488	154.415	1271
chr5	39397998	39401847	Peak_889	1582	.	19.3023	158.211	154.142	1380
chr11	69793707	69797273	Peak_890	1582	.	28.4126	158.206	154.137	1607
chr17	79668575	79671728	Peak_891	1582	.	28.4126	158.206	154.137	2139
chr1	146556154	146557104	Peak_892	1580	.	24.7961	158.093	154.024	279
chr6	26195031	26200881	Peak_893	1580	.	24.7961	158.093	154.024	4192
chr8	81397293	81402208	Peak_894	1580	.	24.7961	158.093	154.024	1465
chr3	112737014	112739321	Peak_895	1580	.	29.2074	158.077	154.009	1337
chr9	35488642	35493304	Peak_896	1580	.	29.8707	158.034	153.967	2029
chr8	109259525	109261745	Peak_897	1580	.	21.5933	158.031	153.964	1231
chr10	12083023	12086110	Peak_898	1579	.	21.0451	157.956	153.89	2017
chr5	172195756	172202631	Peak_899	1579	.	27.1141	157.948	153.881	2186
chr8	118941206	118961678	Peak_900	1579	.	20.5353	157.942	153.876	18108
chr3	144308154	144312184	Peak_901	1578	.	26.3368	157.892	153.828	1434
chr1	65886156	65892485	Peak_902	1578	.	34.4923	157.873	153.809	423
chr3	123302833	123308145	Peak_903	1576	.	15.8068	157.635	153.573	1465
chr3	125198122	125201970	Peak_904	1576	.	15.8068	157.635	153.573	3219
chr9	116381408	116386232	Peak_905	1576	.	23.9846	157.618	153.557	2052
chr14	102413842	102416045	Peak_906	1575	.	37.1602	157.551	153.491	1130
chr14	24663779	24666158	Peak_907	1575	.	37.1602	157.551	153.491	983
chr15	47620341	47635235	Peak_908	1575	.	37.1602	157.551	153.491	11265
chr2	138685301	138688098	Peak_909	1575	.	37.1602	157.551	153.491	2013
chr3	49043677	49045812	Peak_910	1575	.	37.1602	157.551	153.491	1383
chr6	150036991	150040346	Peak_911	1575	.	37.1602	157.551	153.491	1990
chr11	57478269	57481656	Peak_912	1574	.	32.453	157.441	153.382	2089
chr17	73838774	73844110	Peak_913	1573	.	30.0419	157.358	153.301	2473
chr5	5338704	5345151	Peak_914	1572	.	23.242	157.245	153.189	2208
chr11	392705	395816	Peak_915	1572	.	27.2316	157.211	153.155	1637
chr1	154908188	154910849	Peak_916	1572	.	27.2316	157.211	153.155	1338
chr1	41438895	41449538	Peak_917	1572	.	27.2316	157.211	153.155	7002
chr17	42618315	42627344	Peak_918	1571	.	24.8102	157.117	153.062	3317
chr5	180668634	180672219	Peak_919	1571	.	24.8102	157.117	153.062	1955
chr6	82954873	82961551	Peak_920	1571	.	24.8102	157.117	153.062	2347
chr10	1030612	1035950	Peak_921	1570	.	27.958	157.021	152.969	4067
chr1	226003388	226006689	Peak_922	1570	.	27.958	157.021	152.969	1785
chr3	9436829	9442112	Peak_923	1570	.	27.958	157.021	152.969	3344
chr7	28071325	28085788	Peak_924	1570	.	27.958	157.021	152.969	10409
chr3	185652933	185656402	Peak_925	1568	.	17.4606	156.895	152.845	2642
chr5	36738615	36743549	Peak_926	1568	.	19.1997	156.875	152.826	1904
chr5	36688242	36691345	Peak_927	1567	.	18.9592	156.789	152.74	2111
chr20	60935649	60946649	Peak_928	1567	.	22.0576	156.763	152.715	1066
chr8	48920239	48922420	Peak_929	1567	.	22.0576	156.763	152.715	1019
chrX	40030827	40036971	Peak_930	1567	.	34.5086	156.76	152.713	4702
chr3	145873717	145885816	Peak_931	1567	.	19.5098	156.727	152.68	5718
chr13	26794278	26797605	Peak_932	1566	.	28.2283	156.656	152.61	1979
chr18	12700975	12704386	Peak_933	1566	.	28.2283	156.656	152.61	1923
chr13	99851825	99854997	Peak_934	1566	.	24.6459	156.622	152.576	877
chr19	39171799	39182251	Peak_935	1566	.	24.6459	156.622	152.576	4436
chr20	34042020	34043923	Peak_936	1566	.	24.6459	156.622	152.576	775
chr20	40018574	40023067	Peak_937	1566	.	24.6459	156.622	152.576	2383
chr8	119632666	119635054	Peak_938	1566	.	24.6459	156.622	152.576	1632
chr1	44411364	44413780	Peak_939	1565	.	20.4219	156.572	152.527	1130
chr1	52021516	52038339	Peak_940	1565	.	20.4219	156.572	152.527	3281
chr4	2935381	2939714	Peak_941	1565	.	20.4219	156.572	152.527	1502
chr20	49288598	49295617	Peak_942	1565	.	14.2615	156.538	152.494	3708
chr1	110516267	110524451	Peak_943	1562	.	29.1497	156.25	152.208	2577
chr12	110839934	110842577	Peak_944	1562	.	29.1497	156.25	152.208	1797
chr6	3909321	3915005	Peak_945	1562	.	29.1497	156.25	152.208	2657
chr1	155657633	155659935	Peak_946	1562	.	17.6075	156.236	152.195	1041
chr20	31407073	31412494	Peak_947	1562	.	17.6075	156.236	152.195	813
chr12	109081835	109091637	Peak_948	1561	.	23.8411	156.165	152.125	3243
chr11	63349038	63351562	Peak_949	1560	.	30.3975	156.02	151.981	586
chr13	109906195	109917700	Peak_950	1560	.	30.3975	156.02	151.981	10743
chr20	523182	525127	Peak_951	1560	.	31.8166	156.001	151.963	1061
chr12	57503367	57506646	Peak_952	1556	.	27.0572	155.685	151.651	1984
chr9	110510669	110520323	Peak_953	1556	.	27.0572	155.685	151.651	3173
chr1	1166050	1167487	Peak_954	1556	.	22.173	155.655	151.623	1139
chr11	206120	211483	Peak_955	1556	.	22.173	155.655	151.623	1778
chr12	113621197	113624945	Peak_956	1556	.	22.173	155.655	151.623	1904
chr9	130762354	130772156	Peak_957	1556	.	22.173	155.655	151.623	1502
chr11	312843	317971	Peak_958	1556	.	24.6591	155.645	151.614	770
chr15	60680728	60696293	Peak_959	1556	.	24.6591	155.645	151.614	11090
chr17	25679289	25681635	Peak_960	1556	.	24.6591	155.645	151.614	1338
chr17	7253201	7256456	Peak_961	1556	.	24.6591	155.645	151.614	1571
chr7	129994514	129997850	Peak_962	1556	.	24.6591	155.645	151.614	2099
chr3	125635311	125636282	Peak_963	1555	.	22.4279	155.543	151.514	456
chr3	194303655	194305894	Peak_964	1555	.	22.4279	155.543	151.514	1330
chr10	32025430	32032566	Peak_965	1554	.	27.7766	155.48	151.452	3013
chr1	156714874	156722581	Peak_966	1554	.	27.7766	155.48	151.452	6027
chr11	66609326	66611911	Peak_967	1554	.	27.7766	155.48	151.452	1213
chr20	31988078	31990269	Peak_968	1554	.	18.8584	155.461	151.435	1061
chr13	96327797	96331403	Peak_969	1552	.	26.9123	155.293	151.268	1855
chr1	16496811	16504649	Peak_970	1552	.	20.3085	155.205	151.181	5538
chr16	88363030	88368984	Peak_971	1552	.	20.3085	155.205	151.181	3424
chr3	101403755	101406472	Peak_972	1552	.	20.3085	155.205	151.181	1486
chr12	125398165	125406311	Peak_973	1551	.	24.4957	155.154	151.131	1204
chr17	41392167	41393416	Peak_974	1551	.	24.3456	155.154	151.131	919
chr18	60171785	60174694	Peak_975	1551	.	24.4957	155.154	151.131	1505
chr1	947239	951130	Peak_976	1551	.	24.3456	155.154	151.131	2002
chr6	26284085	26287216	Peak_977	1551	.	24.3456	155.154	151.131	2117
chr12	112449549	112452761	Peak_978	1551	.	28.0439	155.11	151.088	1140
chr20	56964084	56965493	Peak_979	1551	.	28.0439	155.11	151.088	500
chr5	169577251	169584110	Peak_980	1551	.	27.8595	155.11	151.088	1723
chr9	36189621	36192356	Peak_981	1551	.	27.8595	155.11	151.088	1574
chr15	35836952	35839151	Peak_982	1551	.	34.8167	155.109	151.088	1412
chr9	139841321	139845707	Peak_983	1549	.	28.6314	154.949	150.929	2645
chr17	55966828	55973437	Peak_984	1548	.	26.0058	154.881	150.862	4118
chr5	132361223	132362861	Peak_985	1548	.	26.0058	154.881	150.862	809
chr6	13813679	13815632	Peak_986	1548	.	26.0058	154.881	150.862	589
chr15	78832052	78834400	Peak_987	1547	.	36.3572	154.779	150.761	960
chr8	82597916	82598865	Peak_988	1547	.	32.2574	154.755	150.737	442
chr11	10322591	10330428	Peak_989	1547	.	23.6976	154.715	150.697	2496
chr18	656969	659698	Peak_990	1547	.	23.6976	154.715	150.697	1012
chr6	31706909	31709006	Peak_991	1547	.	23.6976	154.715	150.697	1301
chr7	151435340	151444988	Peak_992	1547	.	23.6976	154.715	150.697	5594
chr11	62620379	62624464	Peak_993	1546	.	28.9542	154.681	150.664	2672
chr6	85346736	85365426	Peak_994	1546	.	35.7221	154.661	150.645	2811
chr2	128143944	128146532	Peak_995	1546	.	29.8229	154.64	150.624	1348
chr5	180257631	180259289	Peak_996	1545	.	32.9674	154.586	150.57	717
chr3	113462443	113468745	Peak_997	1545	.	26.6271	154.517	150.502	2933
chr12	6491823	6494813	Peak_998	1544	.	30.1895	154.425	150.411	1694
chr3	141083726	141089157	Peak_999	1544	.	30.1895	154.425	150.411	2206
chr6	36543373	36550005	Peak_1000	1543	.	31.5943	154.379	150.365	2597
chr5	177630690	177633947	Peak_1001	1543	.	22.9671	154.375	150.362	1096
chr5	34987229	34993599	Peak_1002	1543	.	17.1948	154.328	150.315	5328
chr17	73679153	73692433	Peak_1003	1542	.	28.7805	154.247	150.234	11200
chr11	11862423	11866430	Peak_1004	1542	.	22.0435	154.243	150.231	1354
chr13	110130308	110135838	Peak_1005	1542	.	25.0566	154.222	150.21	2806
chr13	31189430	31193663	Peak_1006	1542	.	27.2962	154.214	150.203	2006
chr11	48080763	48088054	Peak_1007	1541	.	31.9994	154.177	150.167	5126
chr1	164732733	164745149	Peak_1008	1541	.	31.7726	154.177	150.167	9142
chr1	27815326	27817815	Peak_1009	1541	.	31.7726	154.177	150.167	1052
chr17	6657881	6661574	Peak_1010	1541	.	31.9994	154.177	150.167	1809
chr20	2820158	2822421	Peak_1011	1541	.	31.9994	154.177	150.167	995
chr4	48833001	48834517	Peak_1012	1541	.	31.7726	154.177	150.167	407
chr7	47626122	47635390	Peak_1013	1541	.	31.7726	154.177	150.167	5802
chr11	567505	569972	Peak_1014	1541	.	24.3567	154.177	150.167	1574
chr16	70556100	70560052	Peak_1015	1541	.	24.3567	154.177	150.167	1899
chr20	4609654	4619042	Peak_1016	1541	.	24.3567	154.177	150.167	5610
chr17	27278735	27280009	Peak_1017	1541	.	26.8827	154.162	150.154	355
chr16	58425916	58427338	Peak_1018	1541	.	36.3226	154.1	150.094	627
chr19	16186606	16193001	Peak_1019	1541	.	36.6018	154.1	150.094	1079
chr2	98261451	98263607	Peak_1020	1541	.	36.3226	154.1	150.094	1255
chr6	42102762	42111606	Peak_1021	1541	.	36.6018	154.1	150.094	1709
chr17	7386246	7389032	Peak_1022	1539	.	34.8361	153.999	149.995	824
chr15	42782334	42789634	Peak_1023	1539	.	27.4138	153.942	149.938	1223
chr1	86041737	86052349	Peak_1024	1539	.	27.4138	153.942	149.938	5168
chr18	61635676	61640043	Peak_1025	1539	.	27.4138	153.942	149.938	1801
chr19	43333676	43340664	Peak_1026	1539	.	27.5952	153.942	149.938	2096
chr6	53326742	53332613	Peak_1027	1539	.	27.4138	153.942	149.938	3621
chr7	151213749	151218468	Peak_1028	1539	.	27.4138	153.942	149.938	4004
chr8	125549421	125552561	Peak_1029	1539	.	27.5952	153.942	149.938	2135
chr2	161057780	161069222	Peak_1030	1539	.	15.5045	153.936	149.936	7596
chr3	119809866	119815647	Peak_1031	1539	.	15.5045	153.936	149.936	4415
chr12	53293111	53305019	Peak_1032	1538	.	20.1952	153.84	149.841	8553
chr2	198317079	198320254	Peak_1033	1538	.	20.1952	153.84	149.841	1378
chr6	12146913	12150776	Peak_1034	1538	.	20.6926	153.817	149.819	1663
chr3	154041105	154042960	Peak_1035	1538	.	28.6089	153.816	149.818	1004
chr13	34115478	34119227	Peak_1036	1536	.	24.1954	153.689	149.691	1914
chr11	12306043	12310946	Peak_1037	1535	.	27.6751	153.566	149.57	3046
chr6	133820267	133832478	Peak_1038	1535	.	27.6751	153.566	149.57	3458
chr19	45239515	45253513	Peak_1039	1535	.	35.7498	153.558	149.562	8973
chr10	73521777	73535327	Peak_1040	1534	.	34.559	153.424	149.429	4412
chr11	70243480	70247148	Peak_1041	1534	.	34.559	153.424	149.429	1407
chr7	84265995	84269314	Peak_1042	1534	.	34.559	153.424	149.429	1006
chr9	90882561	90889882	Peak_1043	1532	.	31.5887	153.252	149.259	4375
chr1	231001838	231007780	Peak_1044	1531	.	28.7587	153.115	149.122	3033
chr17	66031648	66033475	Peak_1045	1531	.	28.7587	153.115	149.122	467
chr3	12703459	12706664	Peak_1046	1531	.	28.7587	153.115	149.122	1871
chr8	117766074	117768895	Peak_1047	1531	.	28.7587	153.115	149.122	1773
chr10	32214887	32220318	Peak_1048	1530	.	30.5583	153.098	149.106	3291
chr6	31631336	31634963	Peak_1049	1529	.	22.8297	152.944	148.954	1779
chr11	30343682	30345814	Peak_1050	1529	.	32.7287	152.936	148.946	1146
chr16	69757956	69763416	Peak_1051	1528	.	29.9814	152.834	148.845	3351
chr17	36954415	36956975	Peak_1052	1528	.	29.9814	152.834	148.845	1635
chr5	65220483	65225683	Peak_1053	1528	.	21.9139	152.834	148.845	1435
chr19	23573965	23578497	Peak_1054	1527	.	31.1496	152.76	148.773	4015
chr1	78565159	78571152	Peak_1055	1527	.	31.1496	152.76	148.773	1757
chr17	27043857	27049999	Peak_1056	1527	.	24.2055	152.711	148.726	3353
chr6	12271930	12283066	Peak_1057	1527	.	24.2055	152.711	148.726	3153
chr8	42128157	42129963	Peak_1058	1527	.	24.2055	152.711	148.726	900
chr9	91147203	91152805	Peak_1059	1527	.	24.2055	152.711	148.726	1754
chr5	42490089	42496272	Peak_1060	1527	.	19.1919	152.702	148.719	2463
chr13	24071902	24081846	Peak_1061	1526	.	26.9396	152.685	148.703	2715
chr12	105500789	105504716	Peak_1062	1526	.	26.7083	152.642	148.66	969
chr12	63116025	63135516	Peak_1063	1526	.	26.7083	152.642	148.66	7014
chr12	80830938	80841614	Peak_1064	1525	.	31.5458	152.55	148.569	5199
chr16	16111543	16117966	Peak_1065	1525	.	31.5458	152.55	148.569	4232
chr2	112812664	112815345	Peak_1066	1525	.	31.5458	152.55	148.569	721
chr17	47864954	47866600	Peak_1067	1524	.	20.0818	152.478	148.498	1249
chr3	195807201	195810196	Peak_1068	1524	.	20.0818	152.478	148.498	1466
chr8	74882765	74885658	Peak_1069	1524	.	20.0818	152.478	148.498	1483
chr7	107219626	107222593	Peak_1070	1524	.	35.7781	152.456	148.476	1286
chr8	134416012	134420500	Peak_1071	1524	.	27.2323	152.407	148.429	3503
chr12	125311960	125315145	Peak_1072	1523	.	36.0434	152.38	148.403	1795
chr13	109999218	110003753	Peak_1073	1523	.	29.7901	152.378	148.402	2803
chr11	9404576	9408311	Peak_1074	1523	.	16.3367	152.366	148.39	1836
chr6	25169830	25177178	Peak_1075	1522	.	25.4501	152.278	148.303	3891
chr11	67793788	67799715	Peak_1076	1522	.	24.0452	152.227	148.252	4554
chr8	144677760	144681308	Peak_1077	1522	.	24.0452	152.227	148.252	2559
chr5	71689930	71711637	Peak_1078	1521	.	31.3577	152.125	148.151	8155
chr13	20436026	20439461	Peak_1079	1520	.	27.4908	152.026	148.052	2679
chr11	47868441	47870971	Peak_1080	1518	.	25.6747	151.882	147.909	1191
chr1	240928108	240935057	Peak_1081	1518	.	25.6747	151.882	147.909	401
chr13	63760917	63768008	Peak_1082	1518	.	25.6747	151.882	147.909	3338
chr1	43401231	43412521	Peak_1083	1518	.	25.6747	151.882	147.909	5880
chr3	169489364	169491951	Peak_1084	1518	.	25.6747	151.882	147.909	1606
chr3	196667631	196670839	Peak_1085	1518	.	23.267	151.823	147.851	1353
chr9	117049010	117052619	Peak_1086	1518	.	23.267	151.823	147.851	1907
chr9	35813933	35816128	Peak_1087	1518	.	23.267	151.823	147.851	834
chr5	133338298	133341650	Peak_1088	1517	.	34.8758	151.781	147.81	1832
chr6	33279863	33283033	Peak_1089	1517	.	34.8758	151.781	147.81	1804
chr1	85664267	85671290	Peak_1090	1515	.	18.6866	151.556	147.587	2837
chr1	22378577	22381001	Peak_1091	1515	.	28.5632	151.552	147.583	831
chr16	18800114	18802343	Peak_1092	1515	.	22.6922	151.516	147.548	1272
chr3	192593898	192613262	Peak_1093	1515	.	26.5021	151.511	147.543	3135
chr19	52510449	52512499	Peak_1094	1514	.	18.4552	151.494	147.527	1294
chr16	1427327	1429861	Peak_1095	1514	.	15.3533	151.482	147.515	2128
chr11	576055	578571	Peak_1096	1514	.	21.7843	151.427	147.46	342
chr12	48211324	48217323	Peak_1097	1514	.	21.7843	151.427	147.46	2711
chr1	37102902	37116099	Peak_1098	1512	.	32.49	151.29	147.325	6910
chr3	169481588	169483609	Peak_1099	1512	.	24.0543	151.249	147.285	963
chr11	92929859	92931727	Peak_1100	1512	.	29.7734	151.247	147.284	1107
chr2	161123278	161130620	Peak_1101	1512	.	32.9803	151.225	147.263	2903
chr5	133800870	133803294	Peak_1102	1512	.	34.5939	151.202	147.24	1077
chr17	79883697	79886292	Peak_1103	1511	.	30.9273	151.145	147.183	1183
chr7	102983759	102985879	Peak_1104	1511	.	30.9273	151.145	147.183	1197
chr12	6538070	6541272	Peak_1105	1511	.	30.9273	151.145	147.183	1325
chr11	66382976	66386281	Peak_1106	1511	.	26.3594	151.126	147.165	1286
chr11	93471657	93476191	Peak_1107	1511	.	26.3594	151.126	147.165	2795
chr16	574152	579620	Peak_1108	1511	.	26.3594	151.126	147.165	2827
chr19	42771786	42773149	Peak_1109	1511	.	26.5338	151.126	147.165	970
chr2	191718476	191733889	Peak_1110	1511	.	26.3594	151.126	147.165	7132
chr6	27859829	27864576	Peak_1111	1511	.	26.3594	151.126	147.165	2764
chr9	140134164	140135432	Peak_1112	1511	.	26.5338	151.126	147.165	872
chr22	28326249	28331238	Peak_1113	1509	.	31.319	150.927	146.971	3622
chr7	74070193	74073713	Peak_1114	1509	.	31.319	150.927	146.971	2092
chr10	3463376	3470803	Peak_1115	1508	.	27.0509	150.876	146.921	3179
chr14	93496911	93514499	Peak_1116	1508	.	27.0509	150.876	146.921	13480
chr17	36980432	36982643	Peak_1117	1508	.	27.0509	150.876	146.921	1415
chr8	87518578	87521791	Peak_1118	1508	.	27.0509	150.876	146.921	2094
chr16	77319520	77329786	Peak_1119	1508	.	31.7917	150.873	146.919	3621
chr13	80508684	80513060	Peak_1120	1508	.	30.5338	150.838	146.885	1898
chr1	151041531	151044509	Peak_1121	1507	.	23.895	150.768	146.815	1905
chr16	4320709	4324213	Peak_1122	1507	.	23.895	150.768	146.815	929
chr17	73042076	73044359	Peak_1123	1507	.	23.895	150.768	146.815	753
chr2	216175585	216178643	Peak_1124	1507	.	23.895	150.768	146.815	1490
chr14	39899217	39903329	Peak_1125	1506	.	34.8962	150.672	146.72	2280
chr18	71613354	71619690	Peak_1126	1506	.	35.7642	150.664	146.712	3000
chr20	56884658	56886398	Peak_1127	1506	.	30.7165	150.662	146.71	431
chr17	56082995	56085947	Peak_1128	1505	.	13.3107	150.565	146.614	1357
chr9	140512153	140514690	Peak_1129	1504	.	27.3064	150.489	146.538	848
chr18	2167530	2176563	Peak_1130	1503	.	25.5092	150.387	146.437	4856
chr9	4285370	4300723	Peak_1131	1503	.	23.1234	150.381	146.432	12301
chr3	124770070	124782003	Peak_1132	1502	.	15.2777	150.259	146.311	4266
chr8	98897405	98904595	Peak_1133	1502	.	15.2777	150.259	146.311	3057
chr5	44808941	44810894	Peak_1134	1502	.	18.584	150.233	146.285	298
chr1	95043409	95049029	Peak_1135	1501	.	18.3544	150.177	146.23	1728
chr5	39072993	39079937	Peak_1136	1500	.	16.3873	150.072	146.126	1890
chr19	46711119	46717765	Peak_1137	1500	.	33.5018	150.07	146.124	4382
chr6	108614925	108617522	Peak_1138	1500	.	34.0436	150.065	146.119	1516
chr6	30456537	30458641	Peak_1139	1500	.	18.9799	150.032	146.086	1064
chr12	102953402	102964622	Peak_1140	1500	.	21.6547	150.023	146.078	8126
chr1	27018097	27024753	Peak_1141	1499	.	28.3677	149.992	146.048	5911
chr9	32523319	32530543	Peak_1142	1499	.	28.3677	149.992	146.048	2585
chr8	70357782	70362891	Peak_1143	1498	.	16.1718	149.862	145.919	2139
chr6	31788450	31791840	Peak_1144	1498	.	17.154	149.804	145.861	1836
chr15	40629901	40633635	Peak_1145	1497	.	23.9031	149.789	145.847	2849
chr19	39880607	39882822	Peak_1146	1497	.	23.9031	149.789	145.847	940
chr9	132387864	132390662	Peak_1147	1497	.	23.9031	149.789	145.847	1176
chr4	2330328	2334179	Peak_1148	1497	.	24.5841	149.788	145.847	2167
chr12	122896452	122908878	Peak_1149	1497	.	19.855	149.763	145.822	11167
chr13	25084635	25087650	Peak_1150	1497	.	19.855	149.763	145.822	2080
chr2	198298251	198301402	Peak_1151	1497	.	19.855	149.763	145.822	1223
chr5	36663871	36669968	Peak_1152	1496	.	20.7398	149.7	145.761	4571
chr9	91932002	91935216	Peak_1153	1496	.	26.9991	149.687	145.749	1525
chr1	109202809	109205172	Peak_1154	1496	.	29.5653	149.662	145.724	1169
chr1	23513343	23517680	Peak_1155	1496	.	29.5653	149.662	145.724	1931
chr17	47268787	47271477	Peak_1156	1496	.	29.5653	149.662	145.724	853
chr9	37591339	37593259	Peak_1157	1496	.	29.5653	149.662	145.724	984
chr3	29730630	29740151	Peak_1158	1496	.	32.2513	149.647	145.71	6956
chr1	87378156	87380230	Peak_1159	1496	.	26.1849	149.612	145.675	1546
chr4	79565081	79574233	Peak_1160	1495	.	34.6485	149.564	145.628	1934
chr5	131745111	131748269	Peak_1161	1495	.	33.7749	149.506	145.571	1213
chr3	107673254	107679169	Peak_1162	1494	.	27.7266	149.449	145.514	2572
chr10	30705581	30715903	Peak_1163	1493	.	26.8695	149.348	145.413	6529
chr17	37355644	37358742	Peak_1164	1493	.	26.8695	149.348	145.413	800
chr17	48119827	48144569	Peak_1165	1493	.	26.8695	149.348	145.413	11212
chr17	61849693	61853189	Peak_1166	1493	.	26.8695	149.348	145.413	2200
chr19	53518450	53521907	Peak_1167	1493	.	26.8695	149.348	145.413	503
chr20	2792805	2803208	Peak_1168	1493	.	26.8695	149.348	145.413	3164
chr6	26457349	26460093	Peak_1169	1493	.	26.8695	149.348	145.413	1031
chr16	1793522	1798699	Peak_1170	1493	.	23.7448	149.312	145.379	2549
chr5	217272	220919	Peak_1171	1493	.	23.7448	149.312	145.379	1598
chr20	23341259	23344127	Peak_1172	1493	.	31.0923	149.307	145.375	955
chrY	2802421	2805469	Peak_1173	1493	.	31.0923	149.307	145.375	1296
chr8	141734031	141740187	Peak_1174	1492	.	25.8382	149.235	145.304	3139
chr17	33758473	33763467	Peak_1175	1489	.	27.122	148.955	145.025	1477
chr19	1650943	1653586	Peak_1176	1489	.	35.485	148.951	145.022	1858
chr8	30239541	30245467	Peak_1177	1489	.	35.485	148.951	145.022	3003
chr11	64900817	64903422	Peak_1178	1489	.	22.9799	148.943	145.014	1429
chr6	2838505	2842904	Peak_1179	1488	.	25.3436	148.895	144.967	3406
chr11	32111544	32114766	Peak_1180	1487	.	31.3355	148.744	144.818	1668
chr11	693943	697022	Peak_1181	1486	.	21.5251	148.622	144.697	2136
chr12	12866876	12880197	Peak_1182	1486	.	21.5251	148.622	144.697	10472
chr1	53162617	53164691	Peak_1183	1486	.	21.5251	148.622	144.697	1223
chr20	60960860	60963585	Peak_1184	1486	.	21.5251	148.622	144.697	1027
chr3	152855124	152859777	Peak_1185	1486	.	21.5251	148.622	144.697	1128
chr10	23627559	23637089	Peak_1186	1485	.	30.2892	148.579	144.655	5913
chr22	30630282	30637891	Peak_1187	1485	.	35.2808	148.544	144.62	2146
chr12	47174857	47183973	Peak_1188	1485	.	29.3376	148.531	144.608	6185
chr5	68663477	68666879	Peak_1189	1484	.	28.1722	148.436	144.514	1876
chr8	71579384	71581916	Peak_1190	1484	.	28.1722	148.436	144.514	1759
chr19	45223338	45230055	Peak_1191	1484	.	19.6282	148.409	144.488	2591
chr19	54973345	54976561	Peak_1192	1484	.	19.6282	148.409	144.488	964
chr5	137672827	137675018	Peak_1193	1484	.	19.6282	148.409	144.488	938
chr8	102061959	102066977	Peak_1194	1484	.	19.7416	148.409	144.488	2497
chr8	144072413	144080975	Peak_1195	1484	.	19.6282	148.409	144.488	3126
chr8	90913210	90917191	Peak_1196	1484	.	19.7416	148.409	144.488	1905
chr17	67756149	67762482	Peak_1197	1484	.	33.2501	148.406	144.486	2600
chr19	41724087	41734258	Peak_1198	1484	.	30.6932	148.404	144.484	8457
chr2	201727108	201730423	Peak_1199	1483	.	21.1708	148.366	144.447	1975
chr2	159312516	159316880	Peak_1200	1483	.	23.7519	148.333	144.414	1721
chr5	172877685	172885367	Peak_1201	1483	.	23.7519	148.333	144.414	5488
chr8	145132122	145135046	Peak_1202	1483	.	20.6179	148.321	144.404	1054
chr3	197022552	197027232	Peak_1203	1483	.	24.4266	148.316	144.4	2741
chr8	67444575	67450067	Peak_1204	1481	.	23.7045	148.19	144.274	3228
chr16	30005654	30008493	Peak_1205	1480	.	29.1492	148.082	144.167	1616
chr17	6914215	6919793	Peak_1206	1480	.	29.1492	148.082	144.167	1615
chr18	9912527	9916618	Peak_1207	1480	.	29.1492	148.082	144.167	1721
chr9	96900865	96905267	Peak_1208	1480	.	29.3572	148.082	144.167	1772
chr14	90722535	90723901	Peak_1209	1480	.	32.0125	148.008	144.095	599
chr1	84464176	84465824	Peak_1210	1479	.	30.4826	147.924	144.012	771
chr11	62339307	62341459	Peak_1211	1478	.	23.5946	147.859	143.947	1741
chr17	16918129	16927505	Peak_1212	1478	.	23.5946	147.859	143.947	6286
chr11	3399341	3401340	Peak_1213	1478	.	26.6881	147.822	143.912	792
chr1	200707085	200710680	Peak_1214	1478	.	26.6881	147.822	143.912	1280
chr1	231663028	231665454	Peak_1215	1478	.	26.6881	147.822	143.912	1171
chr12	96790666	96796177	Peak_1216	1478	.	26.6881	147.822	143.912	3368
chr15	67051823	67060072	Peak_1217	1478	.	26.6881	147.822	143.912	3616
chr17	15855658	15863719	Peak_1218	1478	.	26.6881	147.822	143.912	6335
chr19	50145345	50146543	Peak_1219	1478	.	26.6881	147.822	143.912	422
chr9	101983179	101985733	Peak_1220	1478	.	26.6881	147.822	143.912	1692
chr12	58289535	58291677	Peak_1221	1476	.	30.8655	147.691	143.782	775
chr17	79632322	79635116	Peak_1222	1476	.	30.8655	147.691	143.782	1778
chr17	44268547	44271510	Peak_1223	1476	.	31.3279	147.617	143.71	2082
chr1	6257779	6260714	Peak_1224	1475	.	18.1528	147.551	143.644	1641
chr8	97272403	97275192	Peak_1225	1475	.	18.1528	147.551	143.644	1576
chr9	103187728	103193312	Peak_1226	1475	.	18.1528	147.551	143.644	3595
chr1	41958353	41969036	Peak_1227	1475	.	22.8364	147.507	143.6	3999
chr8	59465132	59468483	Peak_1228	1475	.	22.8364	147.507	143.6	959
chr13	88649076	88656823	Peak_1229	1474	.	26.9376	147.424	143.518	3418
chr7	99612665	99614794	Peak_1230	1474	.	26.9376	147.424	143.518	854
chr14	105143220	105150528	Peak_1231	1474	.	32.2491	147.401	143.497	1088
chr2	191743452	191750532	Peak_1232	1473	.	29.3177	147.4	143.495	2742
chr13	102139902	102146696	Peak_1233	1473	.	28.1465	147.304	143.4	2930
chr1	24017643	24020936	Peak_1234	1472	.	22.1424	147.25	143.347	840
chr6	30522693	30526116	Peak_1235	1472	.	16.9725	147.248	143.346	2552
chr11	57404889	57407575	Peak_1236	1472	.	21.3955	147.224	143.322	1123
chr1	225836571	225846785	Peak_1237	1472	.	21.3955	147.224	143.322	4724
chr18	2322569	2329947	Peak_1238	1472	.	21.3955	147.224	143.322	3639
chr18	3260075	3264209	Peak_1239	1472	.	21.3955	147.224	143.322	1864
chr3	48506661	48509961	Peak_1240	1472	.	21.3955	147.224	143.322	778
chr17	43365860	43384594	Peak_1241	1470	.	19.5148	147.058	143.159	5644
chr3	149374031	149377428	Peak_1242	1470	.	19.5148	147.058	143.159	2212
chr11	12397839	12400785	Peak_1243	1469	.	21.0441	146.977	143.078	1430
chr20	36753041	36758816	Peak_1244	1469	.	20.496	146.945	143.047	2021
chr9	139009045	139012053	Peak_1245	1469	.	20.496	146.945	143.047	2061
chr11	72523929	72526817	Peak_1246	1468	.	27.9767	146.883	142.986	1333
chr11	77788887	77794283	Peak_1247	1468	.	27.9767	146.883	142.986	1774
chr4	22968399	22973866	Peak_1248	1468	.	27.9767	146.883	142.986	2053
chr5	57476297	57489068	Peak_1249	1468	.	27.9767	146.883	142.986	7498
chr7	124630980	124635134	Peak_1250	1468	.	27.9767	146.883	142.986	2632
chr11	75110368	75112397	Peak_1251	1468	.	23.6007	146.879	142.983	421
chr12	49451786	49455386	Peak_1252	1468	.	23.6007	146.879	142.983	2600
chr12	69859645	69866210	Peak_1253	1468	.	23.6007	146.879	142.983	4755
chr12	98986323	98989856	Peak_1254	1468	.	23.6007	146.879	142.983	1580
chr14	91974301	91977821	Peak_1255	1468	.	23.6007	146.879	142.983	2047
chr17	78518297	78521040	Peak_1256	1468	.	23.6007	146.879	142.983	573
chr19	45088328	45096734	Peak_1257	1468	.	23.6007	146.879	142.983	3781
chr2	113543940	113556272	Peak_1258	1468	.	23.6007	146.879	142.983	6992
chr2	89152023	89161750	Peak_1259	1468	.	23.6007	146.879	142.983	7150
chr7	130126029	130134779	Peak_1260	1468	.	23.6007	146.879	142.983	3572
chr17	1616194	1619613	Peak_1261	1468	.	24.2691	146.848	142.952	3060
chr1	110359963	110368847	Peak_1262	1467	.	29.4906	146.722	142.828	6657
chr11	62309455	62315497	Peak_1263	1465	.	25.836	146.594	142.701	3490
chr1	205283984	205292095	Peak_1264	1465	.	25.836	146.594	142.701	6617
chr16	15971206	15983314	Peak_1265	1465	.	25.836	146.594	142.701	10965
chr17	29573227	29581287	Peak_1266	1465	.	25.836	146.594	142.701	3654
chr5	159590732	159595552	Peak_1267	1465	.	25.836	146.594	142.701	1820
chr20	48307209	48320939	Peak_1268	1465	.	18.3342	146.517	142.624	8084
chr6	159062959	159066573	Peak_1269	1465	.	28.9411	146.504	142.612	2546
chr1	160092831	160098230	Peak_1270	1464	.	23.4444	146.409	142.517	2311
chr13	60736592	60740943	Peak_1271	1464	.	23.4444	146.409	142.517	1230
chr6	159267013	159277686	Peak_1272	1464	.	23.4444	146.409	142.517	8938
chr9	135818898	135820944	Peak_1273	1464	.	23.4444	146.409	142.517	872
chr1	151371178	151373239	Peak_1274	1463	.	30.2603	146.319	142.429	1107
chr17	57858020	57870099	Peak_1275	1463	.	30.2603	146.319	142.429	5713
chr5	95587732	95591902	Peak_1276	1463	.	30.2603	146.319	142.429	3752
chr11	5644917	5647245	Peak_1277	1463	.	26.5066	146.301	142.411	983
chr18	12735692	12745021	Peak_1278	1463	.	26.5066	146.301	142.411	5363
chr10	3131959	3140279	Peak_1279	1462	.	18.052	146.242	142.354	6746
chr8	33369409	33371604	Peak_1280	1462	.	18.052	146.242	142.354	1467
chr5	137087860	137091364	Peak_1281	1462	.	32.744	146.21	142.323	1864
chr5	114056835	114068146	Peak_1282	1461	.	33.5465	146.161	142.275	6292
chr11	20407962	20411043	Peak_1283	1460	.	30.6387	146.078	142.192	1491
chr12	28342714	28344983	Peak_1284	1460	.	30.6387	146.078	142.192	779
chr17	40686842	40689796	Peak_1285	1460	.	30.6387	146.078	142.192	1596
chr19	36907808	36911052	Peak_1286	1460	.	30.6387	146.078	142.192	1894
chr19	54693839	54696583	Peak_1287	1460	.	28.7565	146.062	142.177	464
chr19	52406825	52409053	Peak_1288	1459	.	16.8818	145.974	142.09	1197
chr20	49173818	49179558	Peak_1289	1459	.	13.0083	145.966	142.082	3878
chr1	9358389	9364432	Peak_1290	1459	.	24.847	145.921	142.037	2315
chr20	62586564	62588974	Peak_1291	1459	.	24.847	145.921	142.037	984
chr5	149379273	149381673	Peak_1292	1459	.	24.847	145.921	142.037	1271
chr5	170813525	170818346	Peak_1293	1459	.	24.847	145.921	142.037	807
chr9	133588055	133589382	Peak_1294	1459	.	24.847	145.921	142.037	494
chr1	229098309	229101265	Peak_1295	1458	.	26.7533	145.897	142.014	2082
chr17	40167486	40170719	Peak_1296	1458	.	26.7533	145.897	142.014	1733
chr2	153572586	153576284	Peak_1297	1458	.	26.7533	145.897	142.014	1750
chr17	65360947	65363462	Peak_1298	1458	.	21.2659	145.829	141.947	1573
chr8	123694454	123708884	Peak_1299	1458	.	21.2659	145.829	141.947	8525
chr9	34047199	34050451	Peak_1300	1458	.	21.2659	145.829	141.947	2140
chr12	89316972	89322331	Peak_1301	1457	.	32.0068	145.76	141.879	3585
chr13	77490583	77493630	Peak_1302	1457	.	32.0068	145.76	141.879	1919
chr3	151576833	151590141	Peak_1303	1457	.	19.4014	145.71	141.83	5262
chr3	184428196	184430603	Peak_1304	1456	.	21.505	145.675	141.795	1294
chr7	100471560	100474331	Peak_1305	1456	.	21.505	145.675	141.795	1449
chr1	41897483	41903689	Peak_1306	1456	.	28.5741	145.624	141.745	4323
chr20	33871190	33873355	Peak_1307	1455	.	20.9174	145.59	141.712	1007
chr20	61567487	61570780	Peak_1308	1455	.	20.9174	145.59	141.712	1549
chr6	30649704	30656973	Peak_1309	1455	.	20.374	145.572	141.694	5930
chr18	61482941	61488667	Peak_1310	1455	.	34.9267	145.538	141.66	2805
chr6	132403194	132409084	Peak_1311	1455	.	34.9267	145.538	141.66	3488
chr11	18414989	18418507	Peak_1312	1454	.	23.4495	145.429	141.552	1421
chr13	109566681	109570000	Peak_1313	1454	.	23.4495	145.429	141.552	1956
chr16	74329249	74332207	Peak_1314	1454	.	23.4495	145.429	141.552	1718
chr3	149794996	149801899	Peak_1315	1454	.	23.4495	145.429	141.552	2712
chr6	14033717	14038261	Peak_1316	1454	.	23.4495	145.429	141.552	2430
chr7	139042576	139046591	Peak_1317	1454	.	23.4495	145.429	141.552	2363
chr5	14142133	14151893	Peak_1318	1453	.	14.9753	145.388	141.513	2459
chr8	56985785	56987921	Peak_1319	1453	.	27.7812	145.334	141.459	1086
chr1	182990184	182996062	Peak_1320	1452	.	27.3173	145.234	141.36	1749
chr15	66795734	66798468	Peak_1321	1450	.	25.6616	145.09	141.217	1207
chr17	19880076	19882032	Peak_1322	1450	.	25.6616	145.09	141.217	827
chr22	46073404	46090220	Peak_1323	1450	.	33.0128	145.053	141.181	11863
chr17	34889047	34892699	Peak_1324	1449	.	23.2943	144.962	141.09	2055
chr9	135544250	135547070	Peak_1325	1449	.	23.2943	144.962	141.09	1832
chr3	191488940	191496161	Peak_1326	1449	.	17.9512	144.935	141.064	5357
chr6	30708880	30713131	Peak_1327	1449	.	17.9512	144.935	141.064	1372
chr15	58620943	58627368	Peak_1328	1449	.	28.7331	144.93	141.06	3907
chr16	11724874	11728724	Peak_1329	1449	.	28.7331	144.93	141.06	2230
chr17	2612491	2616421	Peak_1330	1449	.	28.7331	144.93	141.06	3060
chr22	19862023	19871443	Peak_1331	1449	.	28.7331	144.93	141.06	7283
chr5	118655581	118664461	Peak_1332	1449	.	28.7331	144.93	141.06	2451
chr6	26985864	26988675	Peak_1333	1448	.	15.7594	144.885	141.015	2033
chr6	12285371	12291391	Peak_1334	1447	.	24.8082	144.794	140.925	2895
chr11	64646250	64647557	Peak_1335	1447	.	26.3252	144.782	140.913	319
chr12	2985082	2987786	Peak_1336	1447	.	26.3252	144.782	140.913	952
chr12	64615114	64616553	Peak_1337	1447	.	26.3252	144.782	140.913	697
chr1	55679951	55682619	Peak_1338	1447	.	26.3252	144.782	140.913	878
chr17	61509058	61513585	Peak_1339	1447	.	26.3252	144.782	140.913	1998
chr20	30101892	30103890	Peak_1340	1447	.	26.3252	144.782	140.913	597
chr8	30668802	30670589	Peak_1341	1447	.	28.2163	144.758	140.891	1366
chr6	158980362	158982943	Peak_1342	1447	.	31.5351	144.74	140.873	1004
chr11	122933165	122935225	Peak_1343	1447	.	30.0379	144.718	140.851	516
chr1	82264420	82276327	Peak_1344	1447	.	30.0379	144.718	140.851	2951
chr19	1847211	1848876	Peak_1345	1447	.	30.0379	144.718	140.851	1281
chr5	71797928	71806938	Peak_1346	1447	.	30.0379	144.718	140.851	1643
chr13	111564109	111570967	Peak_1347	1447	.	16.7004	144.703	140.837	2988
chr12	123010618	123013090	Peak_1348	1445	.	30.4424	144.537	140.673	697
chr5	166632571	166637697	Peak_1349	1445	.	33.8434	144.5	140.636	2515
chr16	85644386	85648359	Peak_1350	1444	.	33.2846	144.488	140.624	822
chr11	60717487	60721055	Peak_1351	1444	.	30.4119	144.469	140.605	2038
chr5	138939932	138943088	Peak_1352	1444	.	30.4119	144.469	140.605	1585
chr1	24616064	24624909	Peak_1353	1444	.	24.6815	144.438	140.575	4552
chr12	69978668	69980305	Peak_1354	1444	.	24.6815	144.438	140.575	775
chr1	178994256	178996926	Peak_1355	1444	.	21.1363	144.437	140.574	1381
chr1	62900913	62905246	Peak_1356	1444	.	21.0067	144.437	140.574	1677
chr17	39844001	39846951	Peak_1357	1444	.	21.1363	144.437	140.574	1357
chr19	56110430	56112559	Peak_1358	1444	.	21.1363	144.437	140.574	782
chr20	45943405	45949347	Peak_1359	1444	.	21.1363	144.437	140.574	2393
chr5	178050715	178054750	Peak_1360	1444	.	21.1363	144.437	140.574	3091
chr13	21749056	21751874	Peak_1361	1444	.	21.8676	144.42	140.56	1998
chr9	114936133	114938512	Peak_1362	1443	.	26.5689	144.373	140.513	1176
chr8	56812060	56816713	Peak_1363	1443	.	19.288	144.365	140.505	1952
chr11	18338877	18348572	Peak_1364	1441	.	14.8997	144.177	140.32	5015
chr1	144006406	144011193	Peak_1365	1441	.	15.1267	144.149	140.292	2194
chr1	180470479	180472809	Peak_1366	1439	.	23.2984	143.982	140.126	1171
chr12	33736528	33743658	Peak_1367	1439	.	23.2984	143.982	140.126	5335
chr14	24628745	24632939	Peak_1368	1439	.	23.2984	143.982	140.126	1973
chr17	79602779	79604608	Peak_1369	1439	.	23.2984	143.982	140.126	1075
chr2	129117998	129125747	Peak_1370	1439	.	23.2984	143.982	140.126	2354
chr8	130718281	130725909	Peak_1371	1439	.	23.2984	143.982	140.126	2815
chr9	92034939	92041113	Peak_1372	1439	.	23.2984	143.982	140.126	2434
chr1	110418260	110422122	Peak_1373	1439	.	23.7967	143.92	140.066	1574
chr13	109805296	109811040	Peak_1374	1439	.	23.7967	143.92	140.066	3892
chr6	30292780	30295639	Peak_1375	1439	.	23.9541	143.92	140.066	1595
chr19	55768891	55771971	Peak_1376	1439	.	27.8673	143.906	140.053	1267
chr11	103490264	103500574	Peak_1377	1438	.	34.6475	143.837	139.983	7021
chr17	38803010	38805238	Peak_1378	1438	.	34.6475	143.837	139.983	1349
chr1	115708332	115714729	Peak_1379	1437	.	27.5857	143.787	139.935	4134
chr1	11795458	11798227	Peak_1380	1437	.	27.5857	143.787	139.935	994
chr1	249131442	249133965	Peak_1381	1437	.	27.5857	143.787	139.935	1255
chr17	7485429	7488248	Peak_1382	1437	.	27.3902	143.787	139.935	1889
chr8	126229090	126234270	Peak_1383	1437	.	27.3902	143.787	139.935	3102
chr8	67417028	67426644	Peak_1384	1437	.	14.1025	143.775	139.924	7926
chr20	35233258	35237257	Peak_1385	1436	.	12.8874	143.681	139.83	1194
chr20	32260135	32262896	Peak_1386	1436	.	15.677	143.646	139.796	1695
chr20	19953758	19960904	Peak_1387	1435	.	30.0216	143.588	139.739	2252
chr12	113373873	113378569	Peak_1388	1435	.	23.1441	143.518	139.669	2614
chr8	145746943	145749491	Peak_1389	1435	.	23.1441	143.518	139.669	1271
chr8	146052819	146054196	Peak_1390	1434	.	16.6097	143.435	139.587	337
chr9	130211350	130215156	Peak_1391	1434	.	16.6097	143.435	139.587	1977
chr1	160604272	160610116	Peak_1392	1434	.	30.4286	143.408	139.56	3178
chr7	37959665	37962743	Peak_1393	1434	.	30.4286	143.408	139.56	1017
chr12	133463310	133465432	Peak_1394	1433	.	32.7551	143.39	139.542	1269
chr6	138074354	138090866	Peak_1395	1433	.	32.7551	143.39	139.542	11049
chr1	64635811	64640486	Peak_1396	1433	.	28.525	143.359	139.512	1602
chrX	48431836	48435011	Peak_1397	1433	.	28.525	143.359	139.512	1266
chr10	11938252	11944263	Peak_1398	1432	.	26.1438	143.267	139.421	2611
chr1	151511575	151523247	Peak_1399	1432	.	26.1438	143.267	139.421	8577
chr17	61522134	61525530	Peak_1400	1432	.	26.1438	143.267	139.421	1879
chr2	201988664	201997081	Peak_1401	1432	.	26.1438	143.267	139.421	3515
chr6	36952077	36955310	Peak_1402	1432	.	26.1438	143.267	139.421	1604
chr7	104623114	104625691	Peak_1403	1432	.	26.1438	143.267	139.421	1124
chr7	123386663	123390791	Peak_1404	1432	.	26.1438	143.267	139.421	2178
chr12	21808284	21811362	Peak_1405	1431	.	29.8156	143.12	139.277	2182
chr12	79939162	79945392	Peak_1406	1431	.	29.8156	143.12	139.277	3137
chr14	91579196	91583989	Peak_1407	1431	.	29.8156	143.12	139.277	1996
chr15	68303940	68313476	Peak_1408	1431	.	29.8156	143.12	139.277	5371
chr5	55416652	55419599	Peak_1409	1431	.	29.8156	143.12	139.277	2364
chr14	92587086	92589752	Peak_1410	1431	.	31.0577	143.112	139.269	1438
chr6	133511567	133516913	Peak_1411	1431	.	31.0577	143.112	139.269	2754
chr11	12694319	12711340	Peak_1412	1430	.	20.8772	143.048	139.206	1935
chr8	38237838	38241952	Peak_1413	1430	.	20.8772	143.048	139.206	2452
chr8	48423203	48428959	Peak_1414	1430	.	20.8772	143.048	139.206	2656
chr12	57911725	57914397	Peak_1415	1430	.	19.1746	143.022	139.181	2273
chr8	80843328	80848034	Peak_1416	1430	.	19.1746	143.022	139.181	1277
chr6	3517362	3528830	Peak_1417	1429	.	31.5156	142.998	139.159	1051
chr1	59760995	59764320	Peak_1418	1429	.	24.516	142.959	139.12	1907
chr19	11251517	11255127	Peak_1419	1429	.	24.516	142.959	139.12	2088
chr7	130694879	130699352	Peak_1420	1429	.	24.516	142.959	139.12	2440
chr13	43627869	43636690	Peak_1421	1429	.	31.9947	142.911	139.072	5223
chr3	187461041	187465842	Peak_1422	1428	.	21.1094	142.882	139.043	2396
chr12	120730906	120731984	Peak_1423	1428	.	30.1851	142.863	139.025	279
chr5	149315851	149321288	Peak_1424	1428	.	30.1851	142.863	139.025	1856
chr20	49099326	49101410	Peak_1425	1428	.	20.1302	142.835	138.998	1111
chr5	172409786	172413159	Peak_1426	1428	.	20.1302	142.835	138.998	1230
chr13	99226992	99230695	Peak_1427	1428	.	25.9775	142.83	138.994	2825
chr1	198225610	198249693	Peak_1428	1426	.	29.6124	142.657	138.821	11331
chr13	77599952	77602376	Peak_1429	1425	.	26.9031	142.565	138.73	1137
chr11	4114780	4117809	Peak_1430	1425	.	23.1472	142.538	138.703	1503
chr13	91066307	91070817	Peak_1431	1425	.	23.1472	142.538	138.703	2124
chr2	171785552	171787522	Peak_1432	1425	.	23.1472	142.538	138.703	456
chr8	129058488	129063579	Peak_1433	1425	.	23.1472	142.538	138.703	2101
chr13	52025139	52028764	Peak_1434	1424	.	31.2799	142.489	138.656	1354
chr5	891208	894275	Peak_1435	1424	.	16.5853	142.471	138.637	1507
chr19	56115719	56118400	Peak_1436	1424	.	23.6392	142.461	138.628	1590
chr2	189155102	189161832	Peak_1437	1424	.	23.6392	142.461	138.628	1924
chr6	20401961	20405320	Peak_1438	1424	.	15.5945	142.411	138.578	918
chr6	10401856	10415469	Peak_1439	1421	.	16.519	142.169	138.339	9709
chr16	2917630	2919085	Peak_1440	1421	.	34.3683	142.139	138.309	623
chr1	6294483	6296646	Peak_1441	1421	.	34.3683	142.139	138.309	1292
chr3	41367695	41373564	Peak_1442	1421	.	30.6066	142.121	138.292	2237
chr1	109042048	109048694	Peak_1443	1420	.	25.3127	142.092	138.263	3474
chr1	157986306	157993928	Peak_1444	1420	.	25.3127	142.092	138.263	2724
chr13	97957217	97964470	Peak_1445	1420	.	25.3127	142.092	138.263	4012
chr17	7210786	7212859	Peak_1446	1420	.	25.3127	142.092	138.263	936
chr4	183151176	183168736	Peak_1447	1420	.	25.3127	142.092	138.263	11038
chr1	23879847	23891783	Peak_1448	1420	.	22.9939	142.077	138.249	5850
chr1	94580318	94587798	Peak_1449	1420	.	22.9939	142.077	138.249	4115
chr20	35940251	35947884	Peak_1450	1417	.	22.2622	141.795	137.968	3439
chr4	1036954	1039192	Peak_1451	1417	.	22.2622	141.795	137.968	1150
chr1	153699679	153701882	Peak_1452	1417	.	25.9624	141.755	137.929	1126
chr1	155531715	155535448	Peak_1453	1417	.	25.9624	141.755	137.929	1120
chr11	65028493	65030993	Peak_1454	1417	.	25.9624	141.755	137.929	1219
chr15	25682452	25685049	Peak_1455	1417	.	25.9624	141.755	137.929	1436
chr9	130952999	130955170	Peak_1456	1417	.	25.9624	141.755	137.929	1156
chr11	18404126	18407148	Peak_1457	1416	.	19.0612	141.682	137.859	1583
chr16	30709048	30712710	Peak_1458	1416	.	19.0612	141.682	137.859	1100
chr11	776054	778746	Peak_1459	1416	.	20.7476	141.661	137.839	805
chr1	27108810	27115896	Peak_1460	1416	.	20.7476	141.661	137.839	5363
chr16	19078337	19080163	Peak_1461	1416	.	20.7476	141.661	137.839	721
chr5	173041474	173043808	Peak_1462	1416	.	20.7476	141.661	137.839	1931
chr7	2594013	2595593	Peak_1463	1416	.	20.7476	141.661	137.839	1224
chr8	71518358	71523845	Peak_1464	1416	.	20.7476	141.661	137.839	1878
chr5	37248185	37250497	Peak_1465	1416	.	16.2204	141.641	137.82	1072
chr19	42363338	42366913	Peak_1466	1416	.	21.5927	141.603	137.782	1290
chr3	156271325	156273774	Peak_1467	1415	.	19.5176	141.55	137.729	1409
chr9	135228343	135231233	Peak_1468	1415	.	28.6611	141.534	137.713	1820
chr1	207219592	207227361	Peak_1469	1415	.	29.5933	141.526	137.705	4485
chr2	149401647	149404042	Peak_1470	1415	.	29.5933	141.526	137.705	960
chr7	99035566	99037623	Peak_1471	1415	.	29.5933	141.526	137.705	1181
chr8	101320010	101323254	Peak_1472	1415	.	27.329	141.523	137.703	2641
chr7	152161047	152162755	Peak_1473	1414	.	30.819	141.487	137.667	400
chr17	71285970	71291991	Peak_1474	1414	.	24.3504	141.483	137.664	2144
chr5	175814035	175816944	Peak_1475	1414	.	24.3504	141.483	137.664	1801
chr19	52596936	52599245	Peak_1476	1414	.	12.7664	141.404	137.586	1782
chr13	41632208	41637699	Peak_1477	1413	.	25.043	141.363	137.545	2005
chr12	31156078	31162659	Peak_1478	1413	.	26.2001	141.335	137.517	2467
chr5	150079229	150081415	Peak_1479	1413	.	26.2001	141.335	137.517	1166
chr7	143076776	143080751	Peak_1480	1413	.	26.2001	141.335	137.517	1032
chr16	19817118	19822754	Peak_1481	1412	.	29.9583	141.261	137.444	3707
chr16	87350155	87352385	Peak_1482	1412	.	29.9583	141.261	137.444	1097
chr19	47362397	47372067	Peak_1483	1412	.	29.9583	141.261	137.444	1545
chr5	118723793	118736944	Peak_1484	1412	.	29.9583	141.261	137.444	8397
chr15	67405533	67420922	Peak_1485	1410	.	22.8448	141.097	137.282	8239
chr16	74775752	74780117	Peak_1486	1410	.	22.8448	141.097	137.282	1664
chr17	43246575	43251134	Peak_1487	1410	.	22.996	141.097	137.282	3201
chr5	55287208	55294803	Peak_1488	1410	.	22.996	141.097	137.282	4062
chr6	35435583	35438184	Peak_1489	1410	.	22.8448	141.097	137.282	886
chr8	91655258	91659311	Peak_1490	1410	.	24.5614	141.059	137.247	2965
chr3	197180638	197186337	Peak_1491	1410	.	17.6489	141.032	137.22	2660
chr17	73126000	73128561	Peak_1492	1410	.	23.4817	141.005	137.193	1464
chr7	116340794	116350117	Peak_1493	1409	.	26.2801	140.979	137.168	6444
chr17	73030083	73031248	Peak_1494	1407	.	26.9992	140.705	136.896	795
chr2	128282744	128285750	Peak_1495	1407	.	26.9992	140.705	136.896	1097
chr7	108208356	108212035	Peak_1496	1407	.	26.9992	140.705	136.896	1439
chr6	36163671	36165896	Peak_1497	1406	.	31.9884	140.667	136.858	1052
chr11	73018662	73021829	Peak_1498	1406	.	22.8437	140.64	136.831	1405
chr2	191875920	191880397	Peak_1499	1406	.	22.8437	140.64	136.831	2727
chr1	204070608	204075601	Peak_1500	1405	.	25.1383	140.598	136.791	2651
chr19	49457234	49459368	Peak_1501	1405	.	25.1383	140.598	136.791	1136
chr3	55216141	55228818	Peak_1502	1405	.	25.1383	140.598	136.791	8877
chr8	128805986	128809355	Peak_1503	1405	.	26.3153	140.59	136.783	1010
chr20	21283132	21285088	Peak_1504	1405	.	33.033	140.586	136.78	1073
chr5	168004752	168007878	Peak_1505	1405	.	27.7817	140.509	136.703	1498
chr6	84139017	84142148	Peak_1506	1404	.	34.0891	140.446	136.64	2120
chrX	53308491	53312137	Peak_1507	1404	.	34.0891	140.446	136.64	2118
chr11	59521720	59525127	Peak_1508	1404	.	28.6365	140.401	136.596	1412
chr4	1871541	1872929	Peak_1509	1403	.	18.9478	140.346	136.541	966
chr6	4579792	4586906	Peak_1510	1403	.	18.9478	140.346	136.541	2308
chr8	59739324	59744645	Peak_1511	1403	.	18.9478	140.346	136.541	4336
chr9	19377057	19381184	Peak_1512	1403	.	18.9478	140.346	136.541	2892
chr1	201923412	201925850	Peak_1513	1402	.	20.618	140.278	136.474	1413
chr1	95002435	95012263	Peak_1514	1402	.	20.618	140.278	136.474	4609
chr17	38443965	38446052	Peak_1515	1402	.	25.7809	140.246	136.443	457
chr17	8530384	8535807	Peak_1516	1402	.	25.7809	140.246	136.443	2869
chr18	46012096	46018276	Peak_1517	1402	.	25.7809	140.246	136.443	2504
chr3	48341741	48343910	Peak_1518	1402	.	25.7809	140.246	136.443	1033
chr20	44717027	44719233	Peak_1519	1402	.	13.8931	140.232	136.431	1432
chr11	82566776	82573145	Peak_1520	1402	.	28.1089	140.228	136.427	2756
chr8	103664376	103670586	Peak_1521	1402	.	25.3737	140.203	136.403	2925
chr5	175874016	175876689	Peak_1522	1401	.	19.7644	140.109	136.309	1638
chr9	132256468	132261172	Peak_1523	1401	.	19.7644	140.109	136.309	2269
chr8	79427541	79429202	Peak_1524	1400	.	27.6078	140.089	136.29	818
chr22	46346326	46360450	Peak_1525	1400	.	32.2396	140.075	136.276	9978
chr7	1574792	1579450	Peak_1526	1400	.	20.2839	140.073	136.275	2532
chr17	48472861	48475411	Peak_1527	1400	.	24.1849	140.011	136.213	1803
chr3	128212321	128219338	Peak_1528	1399	.	9.10971	139.994	136.197	3977
chr11	9284290	9287575	Peak_1529	1399	.	27.1311	139.98	136.183	2103
chr4	23021708	23026682	Peak_1530	1399	.	28.4489	139.962	136.166	1647
chr3	125924758	125936630	Peak_1531	1399	.	15.4296	139.947	136.15	3219
chr8	66752457	66755500	Peak_1532	1399	.	15.4296	139.947	136.15	2170
chr1	1820634	1824007	Peak_1533	1398	.	30.5802	139.866	136.07	1421
chr1	1446299	1447761	Peak_1534	1398	.	26.0158	139.821	136.025	706
chr12	133403629	133406417	Peak_1535	1398	.	26.0158	139.821	136.025	1382
chr1	32399591	32411515	Peak_1536	1398	.	26.0158	139.821	136.025	3968
chr2	136499290	136501329	Peak_1537	1398	.	25.8314	139.821	136.025	461
chr2	157291087	157294209	Peak_1538	1398	.	25.8314	139.821	136.025	1246
chr3	179279803	179282100	Peak_1539	1398	.	26.0158	139.821	136.025	1126
chr9	132815246	132817450	Peak_1540	1398	.	26.0158	139.821	136.025	1090
chr8	143755808	143760910	Peak_1541	1397	.	17.6605	139.743	135.949	2136
chr6	31938171	31941737	Peak_1542	1397	.	17.5481	139.736	135.942	1167
chr10	14919720	14922445	Peak_1543	1396	.	29.5048	139.662	135.87	707
chr10	35377966	35380312	Peak_1544	1396	.	29.7316	139.662	135.87	1437
chr1	155192806	155198342	Peak_1545	1396	.	29.5048	139.662	135.87	2751
chr12	56120672	56124924	Peak_1546	1396	.	29.7316	139.662	135.87	2456
chr16	57021852	57025794	Peak_1547	1396	.	29.5048	139.662	135.87	1370
chr17	39831998	39836013	Peak_1548	1396	.	29.7316	139.662	135.87	3128
chr19	2539195	2545353	Peak_1549	1396	.	29.7316	139.662	135.87	1230
chr9	81802383	81811293	Peak_1550	1396	.	22.6936	139.659	135.868	3007
chr17	78119465	78122423	Peak_1551	1396	.	31.4952	139.626	135.836	1990
chr7	34096452	34103034	Peak_1552	1395	.	28.2639	139.527	135.739	3613
chr6	85342177	85346535	Peak_1553	1394	.	33.0382	139.47	135.682	3581
chr5	36240254	36243069	Peak_1554	1394	.	12.1386	139.441	135.653	1290
chr19	54519192	54527363	Peak_1555	1393	.	27.7524	139.377	135.589	3865
chr20	42830725	42841312	Peak_1556	1393	.	14.5217	139.355	135.567	8180
chr20	43319266	43325906	Peak_1557	1392	.	18.4167	139.214	135.427	2147
chr3	125092233	125095185	Peak_1558	1392	.	18.4167	139.214	135.427	1691
chr1	160231269	160233080	Peak_1559	1392	.	22.5433	139.205	135.418	743
chr13	97771623	97782409	Peak_1560	1392	.	22.5433	139.205	135.418	2412
chr16	14396055	14405470	Peak_1561	1391	.	26.8037	139.169	135.383	395
chr8	110551251	110554212	Peak_1562	1391	.	26.8037	139.169	135.383	1235
chr1	159877945	159882918	Peak_1563	1391	.	31.2543	139.114	135.328	1978
chr1	28973828	28975267	Peak_1564	1391	.	24.9638	139.107	135.322	1098
chr17	40669786	40675637	Peak_1565	1390	.	18.8345	139.012	135.227	1964
chr3	127407500	127410740	Peak_1566	1389	.	13.16	138.997	135.213	1881
chr3	184031591	184034729	Peak_1567	1388	.	20.4884	138.898	135.115	1471
chr6	10732241	10737687	Peak_1568	1388	.	20.4884	138.898	135.115	3205
chr11	12559114	12567073	Peak_1569	1387	.	21.3178	138.797	135.016	2733
chr16	30620532	30622344	Peak_1570	1387	.	21.3178	138.797	135.016	946
chr10	95220534	95227145	Peak_1571	1387	.	33.8099	138.756	134.976	5890
chr21	38735641	38743991	Peak_1572	1387	.	33.8099	138.756	134.976	2474
chr2	70367882	70369858	Peak_1573	1387	.	33.8099	138.756	134.976	1382
chr4	77509104	77514237	Peak_1574	1387	.	33.8099	138.756	134.976	1878
chr6	139887726	139895355	Peak_1575	1387	.	33.8099	138.756	134.976	4182
chr7	6522056	6524406	Peak_1576	1387	.	33.8099	138.756	134.976	1451
chr10	48331294	48338299	Peak_1577	1387	.	25.5995	138.741	134.961	546
chr1	155903107	155905361	Peak_1578	1387	.	25.4181	138.741	134.961	802
chr1	207494104	207496561	Peak_1579	1387	.	25.4181	138.741	134.961	1213
chr12	4646919	4649722	Peak_1580	1387	.	25.5995	138.741	134.961	810
chr15	63185925	63190892	Peak_1581	1387	.	25.5995	138.741	134.961	2730
chr17	42262025	42265803	Peak_1582	1387	.	25.4181	138.741	134.961	2468
chr20	30156402	30162799	Peak_1583	1387	.	25.4181	138.741	134.961	4008
chr2	159884546	159890085	Peak_1584	1387	.	25.5995	138.741	134.961	2819
chr22	27525455	27535494	Peak_1585	1387	.	25.5995	138.741	134.961	5546
chr22	29194321	29197664	Peak_1586	1387	.	25.4181	138.741	134.961	1970
chr3	57926943	57932526	Peak_1587	1387	.	25.5995	138.741	134.961	2464
chr9	6680202	6683409	Peak_1588	1387	.	25.4181	138.741	134.961	1392
chr13	34611698	34621534	Peak_1589	1387	.	15.3471	138.719	134.943	7724
chr13	29326253	29329756	Peak_1590	1387	.	26.2084	138.717	134.941	1920
chr16	56880602	56887999	Peak_1591	1386	.	27.9008	138.668	134.893	3776
chr16	89752919	89754537	Peak_1592	1386	.	27.9008	138.668	134.893	345
chr1	94343132	94345819	Peak_1593	1385	.	24.0193	138.541	134.767	1383
chr3	111518767	111524039	Peak_1594	1385	.	24.0193	138.541	134.767	2955
chr9	75164187	75176113	Peak_1595	1384	.	17.3465	138.443	134.669	4579
chr7	158593067	158596770	Peak_1596	1383	.	32.4998	138.373	134.601	2723
chrX	47077403	47080097	Peak_1597	1383	.	33.0436	138.355	134.583	925
chr10	95194499	95204530	Peak_1598	1383	.	29.1486	138.348	134.576	3007
chr11	57102222	57104083	Peak_1599	1383	.	28.9263	138.348	134.576	826
chr1	172894027	172906198	Peak_1600	1383	.	29.1486	138.348	134.576	7674
chr12	120905993	120908474	Peak_1601	1383	.	29.1486	138.348	134.576	1291
chr15	69706176	69708823	Peak_1602	1383	.	29.1486	138.348	134.576	765
chr3	53379380	53382698	Peak_1603	1383	.	29.1486	138.348	134.576	1982
chr5	126111257	126115834	Peak_1604	1383	.	29.1486	138.348	134.576	1910
chr5	141735463	141737888	Peak_1605	1383	.	29.1486	138.348	134.576	960
chr5	57553134	57558472	Peak_1606	1383	.	29.1486	138.348	134.576	2991
chr17	41150278	41152671	Peak_1607	1383	.	25.647	138.31	134.539	474
chr2	170440393	170442989	Peak_1608	1383	.	25.647	138.31	134.539	740
chr15	64453897	64455330	Peak_1609	1382	.	30.3415	138.248	134.478	1020
chr16	31043174	31045748	Peak_1610	1382	.	30.3415	138.248	134.478	1312
chr17	45727192	45729528	Peak_1611	1382	.	30.3415	138.248	134.478	357
chr10	21620644	21632660	Peak_1612	1382	.	22.5424	138.224	134.455	4860
chr12	104322234	104326650	Peak_1613	1382	.	22.5424	138.224	134.455	2233
chr13	115045133	115048774	Peak_1614	1382	.	22.5424	138.224	134.455	2028
chr3	184078561	184082287	Peak_1615	1382	.	22.5424	138.224	134.455	1268
chr5	139075117	139078444	Peak_1616	1382	.	22.5424	138.224	134.455	1772
chr5	175960191	175965469	Peak_1617	1382	.	22.5424	138.224	134.455	3295
chr8	135805104	135809083	Peak_1618	1382	.	22.5424	138.224	134.455	1761
chr8	94751180	94754021	Peak_1619	1381	.	17.9202	138.15	134.382	1844
chr18	984031	991178	Peak_1620	1381	.	27.2344	138.126	134.358	3300
chr8	144814149	144816501	Peak_1621	1381	.	27.2344	138.126	134.358	1256
chr11	34618914	34626947	Peak_1622	1381	.	23.1667	138.102	134.334	3496
chr1	160174106	160177869	Peak_1623	1381	.	23.1667	138.102	134.334	1233
chr11	74203146	74205330	Peak_1624	1380	.	29.278	138.067	134.3	1462
chr15	31279848	31285001	Peak_1625	1380	.	29.278	138.067	134.3	4288
chr19	40938373	40940954	Peak_1626	1380	.	29.278	138.067	134.3	1169
chr19	47477496	47482113	Peak_1627	1380	.	29.278	138.067	134.3	2435
chr2	145236687	145242659	Peak_1628	1380	.	29.278	138.067	134.3	2201
chr22	50730584	50734146	Peak_1629	1380	.	29.278	138.067	134.3	1735
chr6	8546900	8552730	Peak_1630	1379	.	23.4655	137.973	134.207	3602
chr1	169861662	169864111	Peak_1631	1378	.	31.7295	137.898	134.132	1610
chr6	87429471	87436395	Peak_1632	1378	.	31.7295	137.898	134.132	3767
chr11	13358947	13361863	Peak_1633	1378	.	18.3071	137.894	134.129	1474
chr20	30146153	30150623	Peak_1634	1378	.	13.7536	137.882	134.117	2230
chr8	37961480	37964696	Peak_1635	1378	.	16.8978	137.856	134.091	1654
chr9	136324724	136325757	Peak_1636	1378	.	27.547	137.824	134.059	483
chr15	99413600	99422278	Peak_1637	1378	.	32.7699	137.802	134.037	4025
chr13	109797569	109802691	Peak_1638	1376	.	28.3965	137.698	133.934	1426
chr1	24967878	24971796	Peak_1639	1376	.	18.7211	137.68	133.916	1316
chr3	12482208	12490018	Peak_1640	1376	.	18.7211	137.68	133.916	5251
chr3	134026416	134038134	Peak_1641	1376	.	18.7211	137.68	133.916	6167
chr16	2012661	2016285	Peak_1642	1376	.	26.6082	137.637	133.874	1939
chr7	154793652	154796905	Peak_1643	1376	.	26.6082	137.637	133.874	1309
chr3	128219450	128224935	Peak_1644	1376	.	12.4138	137.631	133.869	4258
chr1	244995976	245000642	Peak_1645	1376	.	24.7894	137.62	133.857	2151
chr19	53399471	53401083	Peak_1646	1376	.	24.7894	137.62	133.857	1010
chr3	11327240	11334985	Peak_1647	1376	.	24.7894	137.62	133.857	4789
chr7	102031852	102038104	Peak_1648	1376	.	30.5531	137.611	133.849	2871
chr17	79650917	79652338	Peak_1649	1375	.	21.8316	137.544	133.782	390
chr3	97868532	97875171	Peak_1650	1375	.	21.6881	137.544	133.782	1248
chr7	99004236	99007683	Peak_1651	1375	.	21.8316	137.544	133.782	2178
chr11	69233322	69238662	Peak_1652	1375	.	20.3588	137.52	133.76	2404
chr20	35722862	35725298	Peak_1653	1375	.	20.3588	137.52	133.76	1708
chr3	183892551	183896628	Peak_1654	1375	.	20.3588	137.52	133.76	336
chr3	190059614	190066337	Peak_1655	1375	.	20.3588	137.52	133.76	3031
chr8	108124758	108132171	Peak_1656	1375	.	20.3588	137.52	133.76	3327
chr19	52488710	52490649	Peak_1657	1374	.	15.1822	137.493	133.734	1094
chr5	26845012	26849185	Peak_1658	1374	.	22.2898	137.461	133.703	2435
chr12	19591923	19594322	Peak_1659	1373	.	31.4811	137.378	133.621	1074
chr3	101566447	101570438	Peak_1660	1373	.	20.0305	137.332	133.575	1415
chr1	17514997	17519891	Peak_1661	1372	.	25.2367	137.239	133.482	2039
chr12	45674966	45681192	Peak_1662	1372	.	25.2367	137.239	133.482	2683
chr17	62237160	62240893	Peak_1663	1372	.	25.2367	137.239	133.482	1442
chr3	9772294	9774788	Peak_1664	1372	.	25.2367	137.239	133.482	1044
chr6	129990782	130006878	Peak_1665	1372	.	25.2367	137.239	133.482	2610
chr8	39894847	39901473	Peak_1666	1372	.	25.2367	137.239	133.482	4615
chr2	174826573	174831837	Peak_1667	1371	.	16.1561	137.131	133.377	3199
chr5	34804797	34822118	Peak_1668	1371	.	16.1561	137.131	133.377	6104
chr16	2299761	2302393	Peak_1669	1371	.	27.6928	137.112	133.358	1647
chr1	6264277	6267919	Peak_1670	1371	.	27.6928	137.112	133.358	2051
chr19	49120383	49123811	Peak_1671	1371	.	27.6928	137.112	133.358	1782
chr2	106011738	106016219	Peak_1672	1371	.	27.6928	137.112	133.358	3477
chr5	153960007	153968356	Peak_1673	1371	.	27.6928	137.112	133.358	3892
chr1	203829170	203832139	Peak_1674	1370	.	23.8538	137.075	133.322	1795
chr16	77329921	77338327	Peak_1675	1370	.	23.8538	137.075	133.322	3603
chr19	54690278	54693710	Peak_1676	1370	.	23.8538	137.075	133.322	3002
chr7	134853909	134856921	Peak_1677	1370	.	23.8538	137.075	133.322	1252
chr16	69795391	69797480	Peak_1678	1370	.	33.2516	137.071	133.318	967
chr19	32895373	32898093	Peak_1679	1370	.	33.5307	137.071	133.318	840
chr3	23957716	23960468	Peak_1680	1370	.	33.2516	137.071	133.318	1202
chr3	32610990	32613417	Peak_1681	1370	.	33.5307	137.071	133.318	1101
chr3	67703280	67706037	Peak_1682	1370	.	33.5307	137.071	133.318	1547
chr4	85199439	85202551	Peak_1683	1370	.	33.2516	137.071	133.318	951
chr12	28014579	28023120	Peak_1684	1369	.	27.2021	136.993	133.242	4889
chr12	64480346	64485302	Peak_1685	1369	.	30.771	136.98	133.229	2612
chr6	30614221	30616223	Peak_1686	1368	.	14.6591	136.874	133.123	1114
chr11	34672945	34678903	Peak_1687	1368	.	25.4626	136.803	133.053	3326
chr17	835159	841835	Peak_1688	1368	.	25.4626	136.803	133.053	1240
chr12	109229987	109234839	Peak_1689	1367	.	22.3912	136.793	133.043	3073
chr16	85831526	85834579	Peak_1690	1367	.	22.3912	136.793	133.043	2047
chr3	38205732	38208980	Peak_1691	1367	.	22.3912	136.793	133.043	1122
chr16	16042550	16046832	Peak_1692	1367	.	31.7242	136.775	133.027	1245
chr6	36560045	36565595	Peak_1693	1367	.	31.7242	136.775	133.027	2333
chr7	101370031	101375647	Peak_1694	1367	.	31.7242	136.775	133.027	3336
chr10	70086163	70093799	Peak_1695	1367	.	28.7039	136.764	133.017	6243
chr1	197168289	197172218	Peak_1696	1367	.	28.7039	136.764	133.017	1876
chr12	69445409	69455608	Peak_1697	1367	.	28.7039	136.764	133.017	1992
chr15	63424475	63430706	Peak_1698	1366	.	33.0602	136.688	132.942	3308
chr11	64035082	64038545	Peak_1699	1366	.	23.0092	136.656	132.909	1998
chr11	7619838	7628125	Peak_1700	1366	.	23.0092	136.656	132.909	6597
chr5	176777634	176779475	Peak_1701	1366	.	23.0092	136.656	132.909	1056
chr10	22721647	22728248	Peak_1702	1366	.	30.1028	136.635	132.889	4587
chr17	79960369	79963872	Peak_1703	1366	.	30.1028	136.635	132.889	1837
chr18	3601229	3608356	Peak_1704	1366	.	30.1028	136.635	132.889	2680
chr12	121475599	121477984	Peak_1705	1364	.	29.0512	136.476	132.731	1342
chr15	69371512	69378032	Peak_1706	1364	.	29.0512	136.476	132.731	3927
chr19	8454259	8455764	Peak_1707	1364	.	29.0512	136.476	132.731	1156
chr5	53733655	53740232	Peak_1708	1364	.	29.0512	136.476	132.731	3617
chr1	54299579	54304430	Peak_1709	1363	.	18.6077	136.352	132.608	4392
chr17	54986056	54994904	Peak_1710	1363	.	18.6077	136.352	132.608	5082
chr20	62495123	62498077	Peak_1711	1363	.	18.6077	136.352	132.608	1851
chr5	15018160	15023909	Peak_1712	1363	.	18.6077	136.352	132.608	3036
chr5	36150507	36159432	Peak_1713	1363	.	18.6077	136.352	132.608	1974
chr12	64844903	64847872	Peak_1714	1363	.	22.243	136.346	132.603	1254
chr17	71299160	71309102	Peak_1715	1363	.	22.243	136.346	132.603	1907
chr5	34895003	34901434	Peak_1716	1361	.	18.9301	136.172	132.43	2003
chr6	31238422	31241289	Peak_1717	1361	.	29.8826	136.154	132.413	1296
chr20	37225138	37233287	Peak_1718	1361	.	20.2292	136.146	132.404	2676
chr5	175842301	175844049	Peak_1719	1361	.	20.2292	136.146	132.404	999
chr8	120061904	120069549	Peak_1720	1361	.	20.2292	136.146	132.404	3607
chr2	97301030	97304819	Peak_1721	1361	.	24.4405	136.136	132.396	2922
chr13	103247954	103251091	Peak_1722	1361	.	21.5446	136.133	132.394	887
chr8	101734488	101735628	Peak_1723	1361	.	21.5446	136.133	132.394	403
chr20	47835175	47837349	Peak_1724	1361	.	11.9685	136.112	132.374	1004
chr1	93270524	93272990	Peak_1725	1361	.	26.4127	136.108	132.37	413
chr5	180228345	180230866	Peak_1726	1361	.	26.4127	136.108	132.37	1332
chr11	9334587	9337675	Peak_1727	1360	.	21.0429	136.004	132.267	1309
chr16	69595281	69603914	Peak_1728	1358	.	16.0654	135.878	132.142	4887
chr20	277273	279714	Peak_1729	1358	.	28.3153	135.873	132.137	1247
chr20	57555679	57557509	Peak_1730	1358	.	29.2634	135.872	132.136	810
chr1	19577104	19580295	Peak_1731	1358	.	17.1449	135.865	132.13	1101
chr3	196466558	196468927	Peak_1732	1358	.	17.1449	135.865	132.13	490
chr3	170441477	170455196	Peak_1733	1358	.	17.3526	135.854	132.119	3825
chr5	10562416	10567839	Peak_1734	1358	.	17.3526	135.854	132.119	2346
chr3	124702574	124706590	Peak_1735	1357	.	18.5759	135.761	132.027	2124
chr15	99661914	99666102	Peak_1736	1357	.	25.0552	135.74	132.006	1835
chr18	11944772	11949475	Peak_1737	1357	.	25.0552	135.74	132.006	2914
chr1	94564131	94569819	Peak_1738	1357	.	25.0552	135.74	132.006	2920
chr3	194290230	194297424	Peak_1739	1357	.	25.0552	135.74	132.006	2620
chr9	12781393	12786398	Peak_1740	1357	.	25.0552	135.74	132.006	3751
chr7	158496196	158498355	Peak_1741	1356	.	29.6656	135.678	131.946	1057
chr6	122009160	122019303	Peak_1742	1356	.	31.7188	135.653	131.92	6325
chr11	11993858	12010985	Peak_1743	1356	.	23.6883	135.612	131.88	3980
chr3	13573667	13590774	Peak_1744	1356	.	23.6883	135.612	131.88	6385
chr9	131708912	131711142	Peak_1745	1356	.	23.6883	135.612	131.88	1376
chr3	29718994	29730557	Peak_1746	1355	.	32.2345	135.595	131.863	5484
chr7	34019844	34023104	Peak_1747	1355	.	32.5033	135.569	131.837	888
chr11	17097489	17100524	Peak_1748	1355	.	27.4847	135.559	131.827	2271
chr18	3620862	3627952	Peak_1749	1355	.	27.4847	135.559	131.827	4467
chr19	48827589	48830120	Peak_1750	1355	.	27.4847	135.559	131.827	1508
chr2	162016131	162018451	Peak_1751	1355	.	27.4847	135.559	131.827	1082
chr13	31734125	31737870	Peak_1752	1354	.	24.1801	135.429	131.699	1679
chr1	184124176	184133975	Peak_1753	1354	.	29.0569	135.41	131.68	5933
chr6	135817642	135820555	Peak_1754	1353	.	32.9724	135.389	131.659	2197
chr7	5552096	5555187	Peak_1755	1353	.	32.9724	135.389	131.659	1557
chr8	17939798	17943332	Peak_1756	1353	.	32.9724	135.389	131.659	1959
chr10	5110514	5117578	Peak_1757	1353	.	22.2401	135.364	131.635	3007
chr1	91486394	91488830	Peak_1758	1353	.	22.2401	135.364	131.635	1160
chr19	56151398	56156501	Peak_1759	1353	.	22.2401	135.364	131.635	1219
chr2	122287194	122288658	Peak_1760	1353	.	22.2401	135.364	131.635	1064
chr3	191805707	191812048	Peak_1761	1353	.	22.2401	135.364	131.635	3121
chr5	132297153	132300402	Peak_1762	1353	.	22.2401	135.364	131.635	1823
chr8	118182839	118186312	Peak_1763	1353	.	22.2401	135.364	131.635	1354
chr19	49464503	49471787	Peak_1764	1353	.	30.5251	135.356	131.628	2338
chr15	45018240	45023175	Peak_1765	1352	.	25.2783	135.299	131.571	3298
chr8	145652180	145655897	Peak_1766	1352	.	25.2783	135.299	131.571	1317
chr3	112278734	112282404	Peak_1767	1352	.	22.8517	135.213	131.486	1863
chr1	195706295	195713907	Peak_1768	1351	.	28.4816	135.185	131.458	1572
chr12	27766355	27779528	Peak_1769	1351	.	28.4816	135.185	131.458	2600
chr12	51156856	51160138	Peak_1770	1351	.	28.4816	135.185	131.458	717
chr22	37582625	37587843	Peak_1771	1351	.	28.4816	135.185	131.458	2035
chr11	2419978	2421608	Peak_1772	1350	.	18.4943	135.027	131.302	1226
chr11	59433753	59438457	Peak_1773	1350	.	18.3809	135.027	131.302	2477
chr17	73200705	73203454	Peak_1774	1350	.	18.3809	135.027	131.302	968
chr19	50430706	50433763	Peak_1775	1350	.	18.3809	135.027	131.302	1575
chr20	34406205	34413670	Peak_1776	1350	.	18.3809	135.027	131.302	3353
chr20	42290771	42299034	Peak_1777	1350	.	18.3809	135.027	131.302	5267
chr20	60876997	60880437	Peak_1778	1350	.	18.3809	135.027	131.302	1303
chr3	156891681	156892815	Peak_1779	1350	.	18.4943	135.027	131.302	751
chr9	136241041	136243954	Peak_1780	1349	.	25.943	134.935	131.213	1571
chr10	35102479	35105217	Peak_1781	1348	.	28.8244	134.889	131.167	1458
chr4	18882024	18884624	Peak_1782	1348	.	28.8244	134.889	131.167	2114
chr20	32272547	32274314	Peak_1783	1348	.	18.8126	134.835	131.114	1237
chr10	34813064	34818659	Peak_1784	1347	.	20.0996	134.775	131.054	2404
chr14	35870094	35876188	Peak_1785	1347	.	20.0996	134.775	131.054	3566
chr17	30770533	30773673	Peak_1786	1347	.	20.0996	134.775	131.054	1211
chr8	61428633	61435477	Peak_1787	1347	.	20.0996	134.775	131.054	1174
chr4	177821208	177826168	Peak_1788	1347	.	30.746	134.727	131.008	2773
chr5	176432460	176434300	Peak_1789	1347	.	21.401	134.725	131.006	1047
chr6	26203093	26207199	Peak_1790	1346	.	24.266	134.655	130.937	2051
chr7	157100427	157105124	Peak_1791	1346	.	24.266	134.655	130.937	1966
chr5	43555633	43557870	Peak_1792	1346	.	15.9747	134.628	130.911	969
chr12	56498207	56500187	Peak_1793	1346	.	20.768	134.612	130.895	443
chr8	48646769	48651982	Peak_1794	1346	.	20.9054	134.612	130.895	4495
chr1	109966395	109970952	Peak_1795	1345	.	26.2172	134.583	130.866	2355
chr3	134201346	134206932	Peak_1796	1345	.	26.2172	134.583	130.866	4035
chr4	186122319	186126426	Peak_1797	1345	.	26.2172	134.583	130.866	2622
chr13	30715168	30718881	Peak_1798	1345	.	17.0441	134.581	130.865	2320
chr20	33542382	33544521	Peak_1799	1345	.	17.25	134.564	130.849	944
chr11	318997	321584	Peak_1800	1342	.	24.8738	134.245	130.532	1683
chr1	21111351	21114846	Peak_1801	1342	.	24.8738	134.245	130.532	1623
chr1	211784203	211788603	Peak_1802	1342	.	24.8738	134.245	130.532	2396
chr19	39341185	39344101	Peak_1803	1342	.	24.8738	134.245	130.532	1802
chr3	49447994	49449597	Peak_1804	1342	.	24.8738	134.245	130.532	1146
chr5	59164688	59174133	Peak_1805	1342	.	24.8738	134.245	130.532	5209
chr7	116592774	116595119	Peak_1806	1342	.	24.8738	134.245	130.532	1417
chr9	139376017	139377638	Peak_1807	1342	.	24.8738	134.245	130.532	1277
chr17	45973454	45974980	Peak_1808	1341	.	23.5227	134.153	130.441	266
chr10	103892666	103894654	Peak_1809	1340	.	27.2767	134.009	130.299	346
chr15	59581580	59591141	Peak_1810	1340	.	27.0686	134.009	130.299	6420
chr17	4165695	4168202	Peak_1811	1340	.	27.0686	134.009	130.299	1328
chr19	13956591	13966960	Peak_1812	1340	.	27.0686	134.009	130.299	5105
chr2	28019285	28024775	Peak_1813	1340	.	27.0686	134.009	130.299	3363
chr9	33264917	33266499	Peak_1814	1340	.	27.2767	134.009	130.299	459
chr10	5854049	5856726	Peak_1815	1339	.	22.0889	133.939	130.231	1071
chr11	1790965	1795740	Peak_1816	1339	.	22.0889	133.939	130.231	2616
chr13	31743609	31749545	Peak_1817	1339	.	22.0889	133.939	130.231	3697
chr13	37572090	37576577	Peak_1818	1339	.	22.0889	133.939	130.231	3043
chr16	89938619	89940621	Peak_1819	1339	.	22.0889	133.939	130.231	1555
chr17	57228948	57235903	Peak_1820	1339	.	22.0889	133.939	130.231	3083
chr20	1305154	1307384	Peak_1821	1339	.	22.0889	133.939	130.231	1119
chr2	150272499	150281748	Peak_1822	1339	.	22.0889	133.939	130.231	6203
chr7	138790877	138795714	Peak_1823	1339	.	22.0889	133.939	130.231	3960
chr7	151121157	151129416	Peak_1824	1339	.	22.0889	133.939	130.231	3162
chr8	91897981	91908283	Peak_1825	1339	.	22.0889	133.939	130.231	2210
chr2	128164271	128166927	Peak_1826	1339	.	31.7021	133.939	130.231	1843
chr4	183064247	183067605	Peak_1827	1339	.	31.7021	133.939	130.231	2118
chr1	145088226	145094436	Peak_1828	1338	.	14.9348	133.833	130.126	1751
chr16	74699763	74702050	Peak_1829	1338	.	28.8283	133.822	130.116	735
chr8	41386649	41387713	Peak_1830	1337	.	22.6943	133.773	130.067	357
chr1	173091098	173093489	Peak_1831	1337	.	32.6932	133.712	130.007	1526
chr13	44385048	44392001	Peak_1832	1337	.	32.6932	133.712	130.007	4063
chr5	115419705	115421793	Peak_1833	1337	.	32.6932	133.712	130.007	1164
chrX	122865031	122867556	Peak_1834	1337	.	32.6932	133.712	130.007	1676
chr11	3860998	3863607	Peak_1835	1337	.	18.2675	133.704	130	1710
chr5	43040583	43043678	Peak_1836	1337	.	18.2675	133.704	130	1744
chr1	162467090	162469329	Peak_1837	1336	.	28.2593	133.609	129.905	732
chr17	899554	901096	Peak_1838	1336	.	28.2593	133.609	129.905	1020
chr6	138095172	138106289	Peak_1839	1336	.	28.2593	133.609	129.905	6190
chr2	187453782	187456661	Peak_1840	1336	.	30.7331	133.601	129.899	1198
chr2	95786241	95788246	Peak_1841	1334	.	21.9426	133.5	129.798	1332
chr6	7311708	7314950	Peak_1842	1334	.	21.9426	133.5	129.798	1367
chr9	86044800	86049764	Peak_1843	1334	.	24.9519	133.431	129.73	2231
chr7	32534969	32536748	Peak_1844	1334	.	29.6254	133.419	129.718	335
chr1	3815939	3818323	Peak_1845	1334	.	19.97	133.407	129.706	1747
chr2	113568233	113577062	Peak_1846	1334	.	19.97	133.407	129.706	3133
chr2	172015261	172018661	Peak_1847	1334	.	19.97	133.407	129.706	1720
chr7	128693104	128696258	Peak_1848	1334	.	19.97	133.407	129.706	1637
chr20	37217834	37224240	Peak_1849	1333	.	15.884	133.381	129.682	2941
chr9	5507911	5523960	Peak_1850	1333	.	15.884	133.381	129.682	2454
chr9	134178771	134182519	Peak_1851	1333	.	28.6263	133.369	129.67	1522
chr11	746210	750290	Peak_1852	1333	.	19.1548	133.346	129.647	1495
chr3	156533263	156538977	Peak_1853	1333	.	19.1548	133.346	129.647	2785
chr1	24151005	24152802	Peak_1854	1333	.	28.5977	133.305	129.607	675
chr19	17970594	17973107	Peak_1855	1333	.	28.5977	133.305	129.607	352
chr16	81039116	81042250	Peak_1856	1332	.	16.9433	133.299	129.602	1504
chr3	128444183	128446701	Peak_1857	1332	.	30.0509	133.249	129.552	1105
chr10	32342222	32346249	Peak_1858	1332	.	19.6505	133.244	129.547	2814
chr3	57933288	57948720	Peak_1859	1332	.	19.6505	133.244	129.547	4385
chr8	124407095	124409617	Peak_1860	1332	.	20.1865	133.201	129.505	1357
chr9	100683888	100685671	Peak_1861	1332	.	20.1865	133.201	129.505	773
chr11	923097	927927	Peak_1862	1331	.	24.0916	133.178	129.482	3012
chr19	43523034	43536793	Peak_1863	1331	.	24.0916	133.178	129.482	2687
chr20	3798743	3802567	Peak_1864	1331	.	24.0916	133.178	129.482	2521
chr1	17763534	17769134	Peak_1865	1330	.	26.0217	133.061	129.366	1241
chr17	33699281	33702443	Peak_1866	1330	.	26.0217	133.061	129.366	1879
chr17	49242908	49245312	Peak_1867	1330	.	26.0217	133.061	129.366	1466
chr8	143807219	143809594	Peak_1868	1330	.	26.0217	133.061	129.366	1003
chr12	29949225	29953582	Peak_1869	1330	.	25.5993	133.038	129.344	1393
chr1	53661737	53663505	Peak_1870	1329	.	28.4271	132.921	129.227	1016
chr8	37705991	37708350	Peak_1871	1327	.	16.4153	132.775	129.082	1166
chr10	21566972	21577626	Peak_1872	1327	.	24.6924	132.754	129.061	6928
chr1	228673773	228676396	Peak_1873	1327	.	24.6924	132.754	129.061	1114
chr12	47162253	47169417	Peak_1874	1327	.	24.6924	132.754	129.061	3498
chr16	70723931	70732816	Peak_1875	1327	.	24.6924	132.754	129.061	3830
chr19	33071290	33073620	Peak_1876	1327	.	24.6924	132.754	129.061	1104
chr19	45981111	45982544	Peak_1877	1327	.	24.6924	132.754	129.061	1055
chr3	40497775	40500335	Peak_1878	1327	.	24.6924	132.754	129.061	1291
chr4	329750	333060	Peak_1879	1327	.	24.6924	132.754	129.061	2135
chr6	10746518	10750430	Peak_1880	1327	.	24.6924	132.754	129.061	1963
chr6	10757274	10762325	Peak_1881	1327	.	24.6924	132.754	129.061	1535
chr6	114174968	114182528	Peak_1882	1327	.	24.6924	132.754	129.061	4084
chr6	41886716	41890925	Peak_1883	1327	.	24.6924	132.754	129.061	2366
chr10	35414947	35418276	Peak_1884	1326	.	23.1917	132.697	129.006	1440
chr13	29232145	29234881	Peak_1885	1326	.	23.3572	132.697	129.006	1319
chr17	48708088	48720154	Peak_1886	1326	.	23.3572	132.697	129.006	4405
chr19	47286771	47291936	Peak_1887	1326	.	23.1917	132.697	129.006	3209
chr20	54965563	54969266	Peak_1888	1326	.	23.3572	132.697	129.006	2324
chr9	115092885	115096031	Peak_1889	1326	.	23.3572	132.697	129.006	2748
chr9	127702405	127704886	Peak_1890	1326	.	25.4493	132.66	128.97	723
chr8	102374727	102379366	Peak_1891	1325	.	27.3552	132.581	128.893	2559
chr1	162102394	162114431	Peak_1892	1325	.	21.9377	132.518	128.829	5251
chr12	112845422	112847543	Peak_1893	1325	.	21.9377	132.518	128.829	1721
chr1	249118868	249121966	Peak_1894	1325	.	21.9377	132.518	128.829	1478
chr15	93185736	93193145	Peak_1895	1325	.	21.9377	132.518	128.829	3183
chr22	50342009	50349262	Peak_1896	1325	.	21.9377	132.518	128.829	3911
chr9	4135252	4142177	Peak_1897	1325	.	21.9377	132.518	128.829	1525
chr12	93319988	93324397	Peak_1898	1324	.	26.8606	132.464	128.777	2843
chr17	13971667	13973860	Peak_1899	1324	.	26.8606	132.464	128.777	1353
chr3	11276957	11282834	Peak_1900	1324	.	26.8606	132.464	128.777	3485
chr9	114825941	114830863	Peak_1901	1324	.	26.8606	132.464	128.777	2744
chr6	25228887	25232600	Peak_1902	1323	.	18.1541	132.385	128.699	844
chr8	134582033	134585992	Peak_1903	1323	.	18.1541	132.385	128.699	2637
chr1	94143818	94148401	Peak_1904	1323	.	26.5935	132.377	128.692	3365
chr12	120636332	120640339	Peak_1905	1323	.	22.5368	132.336	128.651	2330
chr3	115376019	115378515	Peak_1906	1323	.	22.5368	132.336	128.651	1541
chr3	177061658	177065242	Peak_1907	1323	.	22.5368	132.336	128.651	1655
chr6	2986551	2992349	Peak_1908	1323	.	22.5368	132.336	128.651	3862
chr1	114654139	114658070	Peak_1909	1323	.	24.9095	132.302	128.617	2659
chr1	244209800	244211546	Peak_1910	1323	.	24.9095	132.302	128.617	1384
chr9	133999885	134001958	Peak_1911	1323	.	24.9095	132.302	128.617	642
chr12	120631101	120634329	Peak_1912	1322	.	29.6048	132.289	128.605	1233
chr1	181073491	181074539	Peak_1913	1322	.	28.5997	132.238	128.554	675
chr17	16342320	16346734	Peak_1914	1321	.	18.5775	132.17	128.486	287
chr11	10676095	10684437	Peak_1915	1321	.	15.7933	132.136	128.453	4237
chr13	80062448	80072383	Peak_1916	1320	.	21.7924	132.081	128.399	3132
chr5	1344085	1346085	Peak_1917	1320	.	21.7924	132.081	128.399	842
chr8	53027905	53034048	Peak_1918	1320	.	21.7924	132.081	128.399	1981
chr8	67427506	67436638	Peak_1919	1320	.	21.7924	132.081	128.399	6991
chr11	85954864	85957939	Peak_1920	1320	.	19.8404	132.042	128.36	952
chr12	6640814	6646534	Peak_1921	1320	.	19.8404	132.042	128.36	3160
chr16	2801269	2804735	Peak_1922	1320	.	19.8404	132.042	128.36	1219
chr5	472174	474256	Peak_1923	1320	.	19.8404	132.042	128.36	636
chr5	9318940	9326940	Peak_1924	1320	.	19.8404	132.042	128.36	6048
chr6	74227790	74232542	Peak_1925	1320	.	19.8404	132.042	128.36	2415
chr8	42994485	42997492	Peak_1926	1320	.	19.8404	132.042	128.36	1612
chr9	132585204	132586895	Peak_1927	1320	.	19.8404	132.042	128.36	1053
chr9	33815656	33819120	Peak_1928	1320	.	19.8404	132.042	128.36	1101
chr11	118660029	118662965	Peak_1929	1320	.	32.414	132.039	128.358	1445
chr18	46472647	46480109	Peak_1930	1320	.	32.414	132.039	128.358	4127
chr2	37382621	37385624	Peak_1931	1320	.	32.414	132.039	128.358	1262
chr15	75930910	75933429	Peak_1932	1320	.	28.0369	132.036	128.356	1350
chr5	114043769	114052694	Peak_1933	1320	.	28.0369	132.036	128.356	4468
chr1	94165320	94169252	Peak_1934	1320	.	28.0369	132.036	128.356	1534
chr13	78551991	78559718	Peak_1935	1320	.	16.8425	132.02	128.341	4047
chr3	24184549	24191429	Peak_1936	1320	.	16.8425	132.02	128.341	3377
chr5	14176502	14198021	Peak_1937	1320	.	16.8425	132.02	128.341	9113
chr9	33023948	33027028	Peak_1938	1320	.	16.8425	132.02	128.341	1615
chr17	73871176	73875402	Peak_1939	1320	.	28.9847	132.017	128.338	1736
chr20	57616707	57618027	Peak_1940	1320	.	19.0328	132.002	128.323	871
chr9	21985750	21996949	Peak_1941	1319	.	21.114	131.919	128.241	9905
chr11	69047366	69056977	Peak_1942	1318	.	19.5238	131.887	128.209	1578
chr15	39281040	39290099	Peak_1943	1318	.	30.9511	131.855	128.178	2556
chr5	95119840	95132906	Peak_1944	1318	.	30.9511	131.855	128.178	2266
chr6	2970280	2972741	Peak_1945	1318	.	30.6934	131.855	128.178	1430
chr6	83569948	83574647	Peak_1946	1318	.	30.9511	131.855	128.178	2045
chr7	56117608	56120706	Peak_1947	1318	.	30.9511	131.855	128.178	2090
chr1	19921832	19924760	Peak_1948	1318	.	19.9228	131.83	128.153	1913
chr20	34129246	34130771	Peak_1949	1318	.	20.0546	131.83	128.153	785
chr19	1171399	1186143	Peak_1950	1318	.	29.3867	131.817	128.14	2044
chr19	3982887	3985563	Peak_1951	1318	.	29.3867	131.817	128.14	2276
chr2	234392592	234401112	Peak_1952	1318	.	29.3867	131.817	128.14	2942
chr19	1166826	1171123	Peak_1953	1317	.	28.3709	131.725	128.049	2628
chr6	37785992	37789037	Peak_1954	1317	.	28.3709	131.725	128.049	1246
chr10	14010534	14016164	Peak_1955	1317	.	23.9171	131.704	128.029	3095
chr9	99100672	99104062	Peak_1956	1316	.	27.8458	131.6	127.927	1785
chr9	74292331	74298226	Peak_1957	1315	.	26.0643	131.581	127.908	2560
chr19	49998604	50001273	Peak_1958	1315	.	25.8262	131.543	127.869	1340
chr4	13485074	13486842	Peak_1959	1315	.	25.8262	131.543	127.869	1112
chr6	25191589	25195535	Peak_1960	1315	.	25.8262	131.543	127.869	1787
chr11	71854050	71856492	Peak_1961	1313	.	30.7068	131.349	127.677	1771
chr17	33568479	33573728	Peak_1962	1313	.	30.4512	131.349	127.677	1901
chr9	4983687	4986640	Peak_1963	1312	.	24.1325	131.277	127.605	884
chr11	32913369	32916722	Peak_1964	1312	.	24.511	131.266	127.595	710
chr11	61099182	61101530	Peak_1965	1312	.	24.511	131.266	127.595	1142
chr12	113708675	113711024	Peak_1966	1312	.	24.511	131.266	127.595	899
chr1	225922641	225926143	Peak_1967	1312	.	24.511	131.266	127.595	1640
chr17	42275400	42278742	Peak_1968	1312	.	24.511	131.266	127.595	2641
chr19	56185641	56187808	Peak_1969	1312	.	24.511	131.266	127.595	1192
chr5	133982826	133986419	Peak_1970	1312	.	24.511	131.266	127.595	1878
chr5	176559965	176562357	Peak_1971	1312	.	24.511	131.266	127.595	1425
chr5	55317619	55326896	Peak_1972	1312	.	24.511	131.266	127.595	7931
chr4	2469469	2472231	Peak_1973	1312	.	23.0262	131.244	127.574	1802
chr9	89593780	89601399	Peak_1974	1312	.	23.0262	131.244	127.574	5182
chr5	36874554	36879907	Peak_1975	1311	.	15.6745	131.179	127.51	2922
chr9	33263017	33264795	Peak_1976	1311	.	27.6573	131.168	127.5	1410
chr11	57433807	57437283	Peak_1977	1310	.	21.7865	131.099	127.431	1278
chr1	204484745	204486517	Peak_1978	1310	.	21.7865	131.099	127.431	959
chr13	114828945	114832829	Peak_1979	1310	.	21.7865	131.099	127.431	898
chr1	52830192	52832078	Peak_1980	1310	.	21.7865	131.099	127.431	1358
chr16	18810487	18812916	Peak_1981	1310	.	21.7865	131.099	127.431	2073
chr17	27618433	27621144	Peak_1982	1310	.	21.7865	131.099	127.431	1848
chr17	8065106	8067328	Peak_1983	1310	.	21.7865	131.099	127.431	914
chr2	119421986	119432160	Peak_1984	1310	.	21.7865	131.099	127.431	3827
chr4	177706983	177716434	Peak_1985	1310	.	21.7865	131.099	127.431	6351
chr10	21577963	21585216	Peak_1986	1310	.	18.0407	131.069	127.402	4410
chr1	222883894	222887478	Peak_1987	1310	.	18.0407	131.069	127.402	2217
chr19	52641284	52643959	Peak_1988	1310	.	18.0407	131.069	127.402	1659
chr7	150064140	150077764	Peak_1989	1310	.	18.0407	131.069	127.402	2060
chr8	59799461	59806913	Peak_1990	1310	.	18.0407	131.069	127.402	4679
chr1	110333057	110338060	Peak_1991	1309	.	26.6525	130.922	127.256	2250
chr11	62341549	62343145	Peak_1992	1309	.	26.6525	130.922	127.256	446
chr12	97267767	97274710	Peak_1993	1309	.	26.6525	130.922	127.256	5477
chr17	40305464	40307149	Peak_1994	1309	.	26.6525	130.922	127.256	1231
chr1	95387533	95394130	Peak_1995	1309	.	26.6525	130.922	127.256	4829
chr1	26945547	26948713	Peak_1996	1309	.	22.3793	130.903	127.239	2132
chr6	8434423	8436527	Peak_1997	1309	.	22.3793	130.903	127.239	1012
chr9	81479712	81481945	Peak_1998	1309	.	22.3793	130.903	127.239	1147
chr6	30881407	30884067	Peak_1999	1308	.	18.46	130.842	127.178	986
[truncated: 58,001 more rows]

## Sheet: S2.J82_FOXC1_ChIP_peaks
chr	start	end	name	score	strand	signalValue	pvalue	qvalue	peak
chr19	39321981	39323733	macs_peaks/J82_ChIP_pooled_peak_112358	16109	.	99.6574	1610.93	1601.54	664
chr6	156103240	156104329	macs_peaks/J82_ChIP_pooled_peak_205077	13673	.	93.6418	1367.37	1360.26	533
chr3	4782723	4784087	macs_peaks/J82_ChIP_pooled_peak_143162	13763	.	93.5826	1376.34	1369.18	790
chr20	25488012	25489426	macs_peaks/J82_ChIP_pooled_peak_131386	13471	.	92.5504	1347.17	1340.17	864
chrX	40637793	40638879	macs_peaks/J82_ChIP_pooled_peak_246455	13129	.	90.6951	1312.96	1306.12	535
chr6	125203839	125204442	macs_peaks/J82_ChIP_pooled_peak_202919	663	.	9.99572	66.3951	62.7966	302
chr1	23703477	23704348	macs_peaks/J82_ChIP_pooled_peak_2260	657	.	9.99462	65.7817	62.1884	619
chr2	121297526	121298430	macs_peaks/J82_ChIP_pooled_peak_120097	657	.	9.99462	65.7817	62.1884	478
chr5	31990433	31991193	macs_peaks/J82_ChIP_pooled_peak_175996	1138	.	9.98812	113.855	109.98	447
chr11	7013756	7014350	macs_peaks/J82_ChIP_pooled_peak_35126	1022	.	9.98657	102.272	98.4553	251
chr8	106530138	106531179	macs_peaks/J82_ChIP_pooled_peak_225223	797	.	9.98628	79.7406	76.053	562
chr3	27352805	27353841	macs_peaks/J82_ChIP_pooled_peak_146220	797	.	9.98628	79.7406	76.053	397
chr1	44301265	44302342	macs_peaks/J82_ChIP_pooled_peak_4875	693	.	9.98212	69.376	65.7553	641
chr2	153379180	153380185	macs_peaks/J82_ChIP_pooled_peak_122512	693	.	9.98212	69.376	65.7553	611
chr8	85809315	85810320	macs_peaks/J82_ChIP_pooled_peak_223018	1077	.	9.98117	107.715	103.87	655
chr3	187631285	187632308	macs_peaks/J82_ChIP_pooled_peak_162973	1077	.	9.98117	107.715	103.87	370
chr9	75011312	75012271	macs_peaks/J82_ChIP_pooled_peak_234888	1015	.	9.97335	101.575	97.7608	362
chr1	94534576	94535868	macs_peaks/J82_ChIP_pooled_peak_10412	723	.	9.96978	72.3582	68.7184	894
chr5	34487319	34488123	macs_peaks/J82_ChIP_pooled_peak_176308	723	.	9.96978	72.3582	68.7184	334
chr14	62054918	62055577	macs_peaks/J82_ChIP_pooled_peak_73914	614	.	9.96482	61.401	57.8402	376
chr2	67486645	67487425	macs_peaks/J82_ChIP_pooled_peak_117144	614	.	9.96482	61.401	57.8402	357
chr1	85312621	85313470	macs_peaks/J82_ChIP_pooled_peak_9327	625	.	9.95943	62.5928	59.0235	490
chr3	82137028	82137635	macs_peaks/J82_ChIP_pooled_peak_153345	753	.	9.95855	75.3417	71.6818	322
chr3	112541322	112541943	macs_peaks/J82_ChIP_pooled_peak_155081	892	.	9.95437	89.2939	85.5487	333
chr12	68072350	68073127	macs_peaks/J82_ChIP_pooled_peak_54428	892	.	9.95437	89.2939	85.5487	289
chr13	99959410	99961187	macs_peaks/J82_ChIP_pooled_peak_68215	892	.	9.95437	89.2939	85.5487	255
chr3	60050437	60051368	macs_peaks/J82_ChIP_pooled_peak_151139	704	.	9.95317	70.457	66.8291	301
chr11	10571886	10572552	macs_peaks/J82_ChIP_pooled_peak_35687	1251	.	9.94942	125.112	121.182	352
chr19	53069769	53070349	macs_peaks/J82_ChIP_pooled_peak_114104	1062	.	9.94419	106.239	102.401	330
chr12	22435884	22436541	macs_peaks/J82_ChIP_pooled_peak_49915	831	.	9.94269	83.1536	79.4447	301
chr3	113823242	113823815	macs_peaks/J82_ChIP_pooled_peak_155214	831	.	9.94269	83.1536	79.4447	257
chr13	46074517	46075513	macs_peaks/J82_ChIP_pooled_peak_64670	813	.	9.93883	81.3116	77.6141	564
chr3	169243773	169244511	macs_peaks/J82_ChIP_pooled_peak_160692	952	.	9.93801	95.2679	91.4874	482
chr2	197180043	197181271	macs_peaks/J82_ChIP_pooled_peak_125928	1092	.	9.93741	109.227	105.375	894
chr9	111798174	111798916	macs_peaks/J82_ChIP_pooled_peak_239333	831	.	9.93353	83.1032	79.3948	371
chr3	149814979	149815894	macs_peaks/J82_ChIP_pooled_peak_159116	1128	.	9.932	112.83	108.96	482
chr8	32290250	32290992	macs_peaks/J82_ChIP_pooled_peak_217836	1128	.	9.932	112.83	108.96	296
chr13	44880033	44881084	macs_peaks/J82_ChIP_pooled_peak_64541	606	.	9.93171	60.6594	57.103	693
chr10	105358380	105359100	macs_peaks/J82_ChIP_pooled_peak_32537	606	.	9.93171	60.6594	57.103	420
chr7	29762383	29763176	macs_peaks/J82_ChIP_pooled_peak_208207	606	.	9.93171	60.6594	57.103	414
chr20	30101833	30102661	macs_peaks/J82_ChIP_pooled_peak_131464	606	.	9.93171	60.6594	57.103	409
chr4	166996595	166997361	macs_peaks/J82_ChIP_pooled_peak_171868	606	.	9.93171	60.6594	57.103	382
chrX	40996716	40997395	macs_peaks/J82_ChIP_pooled_peak_246473	606	.	9.93171	60.6594	57.103	366
chr7	17029338	17030403	macs_peaks/J82_ChIP_pooled_peak_206949	606	.	9.93171	60.6594	57.103	351
chr7	73129805	73130602	macs_peaks/J82_ChIP_pooled_peak_211069	606	.	9.93171	60.6594	57.103	329
chr2	235932556	235933263	macs_peaks/J82_ChIP_pooled_peak_128036	606	.	9.93171	60.6594	57.103	329
chr1	237983872	237984485	macs_peaks/J82_ChIP_pooled_peak_23148	606	.	9.93171	60.6594	57.103	326
chr18	8730305	8730877	macs_peaks/J82_ChIP_pooled_peak_104282	606	.	9.93171	60.6594	57.103	255
chr5	176927471	176928100	macs_peaks/J82_ChIP_pooled_peak_192177	606	.	9.93171	60.6594	57.103	251
chr17	58583668	58584142	macs_peaks/J82_ChIP_pooled_peak_100028	606	.	9.93171	60.6594	57.103	248
chr6	46029865	46030401	macs_peaks/J82_ChIP_pooled_peak_198386	703	.	9.92941	70.3456	66.718	246
chr20	8404612	8405260	macs_peaks/J82_ChIP_pooled_peak_129377	770	.	9.92907	77.0136	73.3423	344
chr5	115208777	115209679	macs_peaks/J82_ChIP_pooled_peak_183775	733	.	9.91975	73.3298	69.6832	579
chr5	35811132	35811797	macs_peaks/J82_ChIP_pooled_peak_176474	884	.	9.91905	88.4793	84.7375	322
chr1	8100325	8101189	macs_peaks/J82_ChIP_pooled_peak_614	708	.	9.91298	70.8741	67.244	510
chr3	23021526	23022390	macs_peaks/J82_ChIP_pooled_peak_145720	793	.	9.90287	79.301	75.6152	497
chr9	137667708	137669817	macs_peaks/J82_ChIP_pooled_peak_244547	944	.	9.89717	94.4052	90.63	410
chr1	190991860	190992533	macs_peaks/J82_ChIP_pooled_peak_17506	944	.	9.89717	94.4052	90.63	382
chr15	102110348	102110966	macs_peaks/J82_ChIP_pooled_peak_83474	944	.	9.89717	94.4052	90.63	305
chr20	4849882	4850739	macs_peaks/J82_ChIP_pooled_peak_128970	653	.	9.89577	65.3491	61.7582	514
chr8	39911908	39912819	macs_peaks/J82_ChIP_pooled_peak_218750	653	.	9.89577	65.3491	61.7582	458
chr1	193375746	193376529	macs_peaks/J82_ChIP_pooled_peak_17648	653	.	9.89577	65.3491	61.7582	362
chr1	9253922	9254602	macs_peaks/J82_ChIP_pooled_peak_757	647	.	9.89366	64.7353	61.1497	377
chr12	31670904	31672107	macs_peaks/J82_ChIP_pooled_peak_50849	695	.	9.8838	69.5268	65.9058	842
chr12	47058342	47059393	macs_peaks/J82_ChIP_pooled_peak_51865	882	.	9.88224	88.263	84.5241	629
chr12	99551615	99552131	macs_peaks/J82_ChIP_pooled_peak_57113	622	.	9.87865	62.2542	58.6863	264
chr17	41323918	41324550	macs_peaks/J82_ChIP_pooled_peak_97953	743	.	9.87195	74.3038	70.6508	324
chr12	116673856	116674445	macs_peaks/J82_ChIP_pooled_peak_59350	743	.	9.87195	74.3038	70.6508	259
chr2	113401540	113402852	macs_peaks/J82_ChIP_pooled_peak_119454	821	.	9.86502	82.1207	78.4184	440
chr2	192502355	192503308	macs_peaks/J82_ChIP_pooled_peak_125682	821	.	9.86502	82.1207	78.4184	364
chr5	88120539	88121122	macs_peaks/J82_ChIP_pooled_peak_181463	802	.	9.85932	80.2779	76.5873	348
chr6	8939650	8940528	macs_peaks/J82_ChIP_pooled_peak_194229	1231	.	9.85827	123.154	119.234	432
chr12	118124583	118125313	macs_peaks/J82_ChIP_pooled_peak_59587	603	.	9.8565	60.3523	56.7993	400
chr4	183499467	183500029	macs_peaks/J82_ChIP_pooled_peak_172470	615	.	9.85348	61.5455	57.9841	304
chr18	57566499	57567312	macs_peaks/J82_ChIP_pooled_peak_108491	615	.	9.85348	61.5455	57.9841	267
chr9	109556213	109557092	macs_peaks/J82_ChIP_pooled_peak_238992	633	.	9.84917	63.3356	59.7597	481
chr1	68796613	68797312	macs_peaks/J82_ChIP_pooled_peak_8121	633	.	9.84917	63.3356	59.7597	372
chr7	20070406	20071285	macs_peaks/J82_ChIP_pooled_peak_207188	995	.	9.84711	99.5224	95.7199	306
chr1	101753843	101754752	macs_peaks/J82_ChIP_pooled_peak_11143	645	.	9.84645	64.5293	60.945	480
chr15	42082850	42083563	macs_peaks/J82_ChIP_pooled_peak_79706	759	.	9.84493	75.9782	72.3139	454
chr1	226966156	226966849	macs_peaks/J82_ChIP_pooled_peak_21646	759	.	9.84493	75.9782	72.3139	380
chr8	108644107	108644741	macs_peaks/J82_ChIP_pooled_peak_225399	795	.	9.8402	79.5718	75.8847	341
chr2	202265959	202266579	macs_peaks/J82_ChIP_pooled_peak_126457	952	.	9.83526	95.2221	91.4433	334
chr3	7546157	7547022	macs_peaks/J82_ChIP_pooled_peak_143455	722	.	9.83118	72.2926	68.653	547
chr9	38681550	38682386	macs_peaks/J82_ChIP_pooled_peak_234456	933	.	9.82984	93.3791	89.6098	392
chr8	83150939	83151681	macs_peaks/J82_ChIP_pooled_peak_222893	1012	.	9.82777	101.202	97.39	350
chr14	62050990	62051477	macs_peaks/J82_ChIP_pooled_peak_73912	614	.	9.82669	61.4336	57.8726	231
chr17	65335304	65335960	macs_peaks/J82_ChIP_pooled_peak_100876	752	.	9.82623	75.2801	71.6204	247
chr6	140495311	140496382	macs_peaks/J82_ChIP_pooled_peak_204031	596	.	9.82257	59.6117	56.0633	540
chr1	10764392	10765418	macs_peaks/J82_ChIP_pooled_peak_922	596	.	9.82257	59.6117	56.0633	394
chr4	129084406	129085173	macs_peaks/J82_ChIP_pooled_peak_171021	596	.	9.82257	59.6117	56.0633	389
chr2	227526403	227527216	macs_peaks/J82_ChIP_pooled_peak_127833	596	.	9.82257	59.6117	56.0633	384
chr19	348457	349053	macs_peaks/J82_ChIP_pooled_peak_109889	596	.	9.82257	59.6117	56.0633	357
chr3	129033580	129034416	macs_peaks/J82_ChIP_pooled_peak_157105	596	.	9.82257	59.6117	56.0633	340
chr6	125737024	125737861	macs_peaks/J82_ChIP_pooled_peak_202954	596	.	9.82257	59.6117	56.0633	330
chr1	28305967	28306701	macs_peaks/J82_ChIP_pooled_peak_2750	596	.	9.82257	59.6117	56.0633	323
chr14	65601218	65601840	macs_peaks/J82_ChIP_pooled_peak_74242	596	.	9.82257	59.6117	56.0633	271
chr8	21888189	21888719	macs_peaks/J82_ChIP_pooled_peak_217384	596	.	9.82257	59.6117	56.0633	256
chr2	206596088	206596589	macs_peaks/J82_ChIP_pooled_peak_126898	596	.	9.82257	59.6117	56.0633	252
chr10	92690890	92691806	macs_peaks/J82_ChIP_pooled_peak_31908	596	.	9.82257	59.6117	56.0633	243
chr13	98252545	98253638	macs_peaks/J82_ChIP_pooled_peak_67905	782	.	9.8217	78.2681	74.5885	651
chr14	29704353	29706543	macs_peaks/J82_ChIP_pooled_peak_71180	782	.	9.8217	78.2681	74.5885	1002
chr1	115677629	115678192	macs_peaks/J82_ChIP_pooled_peak_12328	698	.	9.82119	69.8356	66.2131	313
chr5	109079261	109080136	macs_peaks/J82_ChIP_pooled_peak_183148	650	.	9.82001	65.0153	61.4265	571
chr10	17117137	17118105	macs_peaks/J82_ChIP_pooled_peak_27083	1107	.	9.81978	110.788	106.928	515
chr12	112015849	112017080	macs_peaks/J82_ChIP_pooled_peak_58683	872	.	9.81011	87.2353	83.5011	533
chr8	119926422	119927148	macs_peaks/J82_ChIP_pooled_peak_226158	884	.	9.80875	88.4312	84.6897	286
chr13	83537310	83538202	macs_peaks/J82_ChIP_pooled_peak_66925	902	.	9.8068	90.2251	86.4741	623
chr20	49596114	49597131	macs_peaks/J82_ChIP_pooled_peak_136695	2214	.	9.80303	221.405	217.125	510
chr2	120501729	120502444	macs_peaks/J82_ChIP_pooled_peak_120015	613	.	9.80005	61.322	57.7614	441
chr7	13138682	13139357	macs_peaks/J82_ChIP_pooled_peak_206733	636	.	9.79271	63.6933	60.1154	343
chr3	124564817	124565701	macs_peaks/J82_ChIP_pooled_peak_156241	895	.	9.7898	89.5205	85.7723	436
chr16	69510634	69511739	macs_peaks/J82_ChIP_pooled_peak_90485	702	.	9.78852	70.2815	66.656	451
chr20	56591697	56593039	macs_peaks/J82_ChIP_pooled_peak_138191	810	.	9.78734	81.0911	77.3953	695
chr1	215365374	215366140	macs_peaks/J82_ChIP_pooled_peak_20225	810	.	9.78734	81.0911	77.3953	469
chr18	47216524	47218037	macs_peaks/J82_ChIP_pooled_peak_107570	810	.	9.78734	81.0911	77.3953	346
chr13	33844855	33845604	macs_peaks/J82_ChIP_pooled_peak_63450	780	.	9.78085	78.052	74.3743	285
chr8	40501807	40502574	macs_peaks/J82_ChIP_pooled_peak_218824	852	.	9.77511	85.2275	81.5058	480
chr1	61803394	61804271	macs_peaks/J82_ChIP_pooled_peak_7202	612	.	9.77355	61.2108	57.6513	384
chr8	117726204	117727268	macs_peaks/J82_ChIP_pooled_peak_225884	971	.	9.76755	97.1904	93.4006	643
chr9	16023051	16023917	macs_peaks/J82_ChIP_pooled_peak_232099	749	.	9.76078	74.9464	71.2889	599
chr1	79299699	79300445	macs_peaks/J82_ChIP_pooled_peak_8946	749	.	9.76078	74.9464	71.2889	399
chr12	88221221	88221906	macs_peaks/J82_ChIP_pooled_peak_55937	749	.	9.76078	74.9464	71.2889	363
chr12	11950974	11952177	macs_peaks/J82_ChIP_pooled_peak_48898	634	.	9.74598	63.4896	59.9131	908
chr15	32979485	32980757	macs_peaks/J82_ChIP_pooled_peak_78833	682	.	9.74381	68.2704	64.6579	1027
chr2	214103397	214104488	macs_peaks/J82_ChIP_pooled_peak_127351	1036	.	9.74352	103.626	99.8017	708
chr14	68699326	68700027	macs_peaks/J82_ChIP_pooled_peak_74558	712	.	9.74261	71.2594	67.6269	305
chr3	124605260	124605826	macs_peaks/J82_ChIP_pooled_peak_156252	790	.	9.73997	79.033	75.3508	260
chr3	111456490	111457079	macs_peaks/J82_ChIP_pooled_peak_154958	862	.	9.73797	86.2108	82.4827	293
chr2	108809569	108810240	macs_peaks/J82_ChIP_pooled_peak_119100	862	.	9.73797	86.2108	82.4827	245
chr9	98046200	98046887	macs_peaks/J82_ChIP_pooled_peak_237750	892	.	9.73724	89.202	85.4572	367
chr2	99894895	99895874	macs_peaks/J82_ChIP_pooled_peak_118298	688	.	9.7294	68.8013	65.1861	499
chr1	85794432	85795248	macs_peaks/J82_ChIP_pooled_peak_9398	688	.	9.7294	68.8013	65.1861	445
chr16	15846436	15847146	macs_peaks/J82_ChIP_pooled_peak_85928	688	.	9.7294	68.8013	65.1861	334
chr1	70876002	70876894	macs_peaks/J82_ChIP_pooled_peak_8290	609	.	9.72099	60.9896	57.4313	508
chr3	188014563	188015843	macs_peaks/J82_ChIP_pooled_peak_163053	974	.	9.72086	97.4813	93.6902	773
chr6	56548580	56549352	macs_peaks/J82_ChIP_pooled_peak_199158	974	.	9.72086	97.4813	93.6902	347
chr8	119101919	119102505	macs_peaks/J82_ChIP_pooled_peak_226055	825	.	9.72004	82.5152	78.8106	307
chr7	137637991	137639320	macs_peaks/J82_ChIP_pooled_peak_215569	585	.	9.71343	58.5688	55.0286	960
chr17	57512189	57513102	macs_peaks/J82_ChIP_pooled_peak_99899	585	.	9.71343	58.5688	55.0286	621
chr10	59463280	59464074	macs_peaks/J82_ChIP_pooled_peak_30506	585	.	9.71343	58.5688	55.0286	514
chr2	86931399	86932117	macs_peaks/J82_ChIP_pooled_peak_117822	585	.	9.71343	58.5688	55.0286	381
chr7	99388528	99389146	macs_peaks/J82_ChIP_pooled_peak_212817	585	.	9.71343	58.5688	55.0286	368
chr15	36882085	36883554	macs_peaks/J82_ChIP_pooled_peak_79179	585	.	9.71343	58.5688	55.0286	344
chr4	47970744	47971330	macs_peaks/J82_ChIP_pooled_peak_169485	585	.	9.71343	58.5688	55.0286	330
chr4	42557653	42558311	macs_peaks/J82_ChIP_pooled_peak_169411	585	.	9.71343	58.5688	55.0286	329
chr11	103811225	103811929	macs_peaks/J82_ChIP_pooled_peak_46939	585	.	9.71343	58.5688	55.0286	325
chr10	123822619	123823314	macs_peaks/J82_ChIP_pooled_peak_33220	585	.	9.71343	58.5688	55.0286	301
chr1	62791258	62791805	macs_peaks/J82_ChIP_pooled_peak_7337	585	.	9.71343	58.5688	55.0286	301
chrX	22264609	22265197	macs_peaks/J82_ChIP_pooled_peak_246246	585	.	9.71343	58.5688	55.0286	277
chr17	78734352	78735014	macs_peaks/J82_ChIP_pooled_peak_102874	585	.	9.71343	58.5688	55.0286	259
chr16	10132633	10133368	macs_peaks/J82_ChIP_pooled_peak_85113	585	.	9.71343	58.5688	55.0286	237
chr2	166649559	166650118	macs_peaks/J82_ChIP_pooled_peak_123465	585	.	9.71343	58.5688	55.0286	228
chr3	177077389	177078227	macs_peaks/J82_ChIP_pooled_peak_161454	800	.	9.70966	80.0649	76.3759	471
chr17	9469217	9470113	macs_peaks/J82_ChIP_pooled_peak_94543	800	.	9.70966	80.0649	76.3759	293
chr8	131146637	131147444	macs_peaks/J82_ChIP_pooled_peak_227704	991	.	9.70415	99.1639	95.3628	267
chr8	89951912	89953028	macs_peaks/J82_ChIP_pooled_peak_223261	931	.	9.70324	93.1795	89.4114	306
chr5	60314006	60314629	macs_peaks/J82_ChIP_pooled_peak_178659	782	.	9.7003	78.221	74.542	254
chr5	111083026	111083606	macs_peaks/J82_ChIP_pooled_peak_183316	782	.	9.7003	78.221	74.542	252
chr6	85354353	85355293	macs_peaks/J82_ChIP_pooled_peak_200682	686	.	9.69769	68.6511	65.0368	520
chr3	178100148	178101155	macs_peaks/J82_ChIP_pooled_peak_161570	1200	.	9.6969	120.032	116.126	450
chr17	45382259	45383640	macs_peaks/J82_ChIP_pooled_peak_98402	632	.	9.69585	63.2703	59.6947	860
chr5	166721676	166722359	macs_peaks/J82_ChIP_pooled_peak_190381	632	.	9.69585	63.2703	59.6947	375
chr2	48570754	48571860	macs_peaks/J82_ChIP_pooled_peak_116631	602	.	9.69467	60.282	56.7295	743
chr2	149925756	149926607	macs_peaks/J82_ChIP_pooled_peak_122132	626	.	9.69175	62.6557	59.0856	342
chr16	86256547	86257256	macs_peaks/J82_ChIP_pooled_peak_92670	626	.	9.69175	62.6557	59.0856	323
chr1	59840923	59841434	macs_peaks/J82_ChIP_pooled_peak_6972	626	.	9.69175	62.6557	59.0856	255
chr6	16711604	16712306	macs_peaks/J82_ChIP_pooled_peak_195487	1211	.	9.68179	121.102	117.191	256
chr20	30913310	30914165	macs_peaks/J82_ChIP_pooled_peak_131724	1425	.	9.68092	142.587	138.583	494
chr7	115186575	115187385	macs_peaks/J82_ChIP_pooled_peak_213875	739	.	9.67664	73.9184	70.2677	541
chr7	22616660	22617526	macs_peaks/J82_ChIP_pooled_peak_207400	739	.	9.67664	73.9184	70.2677	459
chr3	154604019	154604845	macs_peaks/J82_ChIP_pooled_peak_159576	971	.	9.67253	97.1597	93.3699	334
chr3	184354546	184355791	macs_peaks/J82_ChIP_pooled_peak_162389	595	.	9.66792	59.5744	56.028	300
chr2	163333179	163334051	macs_peaks/J82_ChIP_pooled_peak_123252	964	.	9.65774	96.465	92.6782	439
chr14	34116517	34117066	macs_peaks/J82_ChIP_pooled_peak_71549	732	.	9.65682	73.2214	69.5755	286
chr3	152858043	152858950	macs_peaks/J82_ChIP_pooled_peak_159460	1190	.	9.6464	119.022	115.121	350
chr3	42161528	42162071	macs_peaks/J82_ChIP_pooled_peak_147999	612	.	9.64398	61.2584	57.6985	287
chr1	218878539	218880256	macs_peaks/J82_ChIP_pooled_peak_20559	594	.	9.64157	59.4648	55.9193	821
chr6	87827524	87828225	macs_peaks/J82_ChIP_pooled_peak_200861	582	.	9.63988	58.2692	54.7327	453
chr3	62586985	62587922	macs_peaks/J82_ChIP_pooled_peak_151422	677	.	9.63762	67.7709	64.1632	393
chr2	229523549	229524226	macs_peaks/J82_ChIP_pooled_peak_127874	677	.	9.63762	67.7709	64.1632	330
chr6	140867725	140868418	macs_peaks/J82_ChIP_pooled_peak_204064	677	.	9.63762	67.7709	64.1632	308
chr6	44698394	44699153	macs_peaks/J82_ChIP_pooled_peak_198238	677	.	9.63762	67.7709	64.1632	280
chr5	71920342	71920921	macs_peaks/J82_ChIP_pooled_peak_179744	891	.	9.63441	89.1695	85.4249	291
chr7	7603602	7604467	macs_peaks/J82_ChIP_pooled_peak_206433	790	.	9.63199	79.0423	75.3598	474
chr8	134372216	134373059	macs_peaks/J82_ChIP_pooled_peak_228230	790	.	9.63199	79.0423	75.3598	427
chr7	27784081	27784735	macs_peaks/J82_ChIP_pooled_peak_207993	790	.	9.63199	79.0423	75.3598	322
chr8	126676542	126677347	macs_peaks/J82_ChIP_pooled_peak_227113	790	.	9.63199	79.0423	75.3598	305
chr13	77427102	77428224	macs_peaks/J82_ChIP_pooled_peak_66508	903	.	9.62786	90.3186	86.5672	733
chr2	193132089	193132789	macs_peaks/J82_ChIP_pooled_peak_125748	801	.	9.6246	80.1907	76.5003	380
chr3	45250933	45252018	macs_peaks/J82_ChIP_pooled_peak_148537	581	.	9.61309	58.1596	54.6241	447
chr9	84374488	84375066	macs_peaks/J82_ChIP_pooled_peak_235798	931	.	9.60612	93.1521	89.384	298
chr18	25576179	25577497	macs_peaks/J82_ChIP_pooled_peak_105713	575	.	9.60429	57.5308	53.9989	822
chr1	153598892	153599766	macs_peaks/J82_ChIP_pooled_peak_13517	575	.	9.60429	57.5308	53.9989	558
chr7	83654510	83655286	macs_peaks/J82_ChIP_pooled_peak_211766	575	.	9.60429	57.5308	53.9989	511
chr19	17422362	17423209	macs_peaks/J82_ChIP_pooled_peak_110887	575	.	9.60429	57.5308	53.9989	497
chr2	238199815	238200564	macs_peaks/J82_ChIP_pooled_peak_128077	575	.	9.60429	57.5308	53.9989	480
chr6	145031246	145032180	macs_peaks/J82_ChIP_pooled_peak_204380	575	.	9.60429	57.5308	53.9989	393
chr18	12015355	12016032	macs_peaks/J82_ChIP_pooled_peak_104703	575	.	9.60429	57.5308	53.9989	365
chr4	175319751	175320379	macs_peaks/J82_ChIP_pooled_peak_172184	575	.	9.60429	57.5308	53.9989	344
chr4	187148308	187148892	macs_peaks/J82_ChIP_pooled_peak_172603	575	.	9.60429	57.5308	53.9989	325
chr15	92058376	92058961	macs_peaks/J82_ChIP_pooled_peak_82892	575	.	9.60429	57.5308	53.9989	325
chr10	44304613	44305237	macs_peaks/J82_ChIP_pooled_peak_30074	575	.	9.60429	57.5308	53.9989	316
chr4	160424264	160424930	macs_peaks/J82_ChIP_pooled_peak_171692	575	.	9.60429	57.5308	53.9989	303
chr4	72473845	72474440	macs_peaks/J82_ChIP_pooled_peak_169845	575	.	9.60429	57.5308	53.9989	301
chr17	64505467	64506393	macs_peaks/J82_ChIP_pooled_peak_100767	575	.	9.60429	57.5308	53.9989	285
chr2	12231407	12231967	macs_peaks/J82_ChIP_pooled_peak_115254	575	.	9.60429	57.5308	53.9989	253
chr5	173281329	173281829	macs_peaks/J82_ChIP_pooled_peak_191649	575	.	9.60429	57.5308	53.9989	252
chr2	135165924	135166801	macs_peaks/J82_ChIP_pooled_peak_121188	652	.	9.60185	65.229	61.6386	551
chr1	168830683	168831367	macs_peaks/J82_ChIP_pooled_peak_15381	652	.	9.60185	65.229	61.6386	382
chr2	178261262	178261861	macs_peaks/J82_ChIP_pooled_peak_124584	622	.	9.59589	62.2375	58.6698	350
chr13	44845044	44845683	macs_peaks/J82_ChIP_pooled_peak_64534	622	.	9.59589	62.2375	58.6698	320
chr10	22716963	22718724	macs_peaks/J82_ChIP_pooled_peak_27668	841	.	9.59371	84.1714	80.4563	1288
chr3	49783054	49783843	macs_peaks/J82_ChIP_pooled_peak_149433	728	.	9.59249	72.8941	69.2504	534
chr22	22170760	22171552	macs_peaks/J82_ChIP_pooled_peak_141190	728	.	9.59249	72.8941	69.2504	333
chr6	10140857	10141560	macs_peaks/J82_ChIP_pooled_peak_194320	1061	.	9.59247	106.118	102.281	387
chr5	95590619	95591588	macs_peaks/J82_ChIP_pooled_peak_182131	1031	.	9.58873	103.125	99.3032	252
chr1	117078363	117078933	macs_peaks/J82_ChIP_pooled_peak_12511	574	.	9.58498	57.4524	53.9234	271
chr12	12550780	12551714	macs_peaks/J82_ChIP_pooled_peak_48989	692	.	9.56548	69.2046	65.587	636
chr9	111774110	111775118	macs_peaks/J82_ChIP_pooled_peak_239329	1005	.	9.56529	100.587	96.779	314
chr5	113579098	113579918	macs_peaks/J82_ChIP_pooled_peak_183614	893	.	9.56053	89.3045	85.5591	368
chr8	76242457	76243174	macs_peaks/J82_ChIP_pooled_peak_222325	893	.	9.56053	89.3045	85.5591	359
chr18	28979581	28980187	macs_peaks/J82_ChIP_pooled_peak_105946	893	.	9.56053	89.3045	85.5591	288
chr3	70898930	70899576	macs_peaks/J82_ChIP_pooled_peak_152349	893	.	9.56053	89.3045	85.5591	285
chr17	63179533	63180348	macs_peaks/J82_ChIP_pooled_peak_100604	780	.	9.55431	78.0231	74.3472	507
chr3	189835637	189836363	macs_peaks/J82_ChIP_pooled_peak_163252	780	.	9.55431	78.0231	74.3472	381
chr9	36923870	36924511	macs_peaks/J82_ChIP_pooled_peak_234134	780	.	9.55431	78.0231	74.3472	338
chr1	218669838	218670638	macs_peaks/J82_ChIP_pooled_peak_20525	780	.	9.55431	78.0231	74.3472	254
chr9	28212806	28213678	macs_peaks/J82_ChIP_pooled_peak_233186	714	.	9.54983	71.4934	67.8584	379
chr2	36924077	36925114	macs_peaks/J82_ChIP_pooled_peak_116047	667	.	9.54583	66.7447	63.1443	590
chr1	235114020	235115218	macs_peaks/J82_ChIP_pooled_peak_22802	667	.	9.54583	66.7447	63.1443	552
chr22	46084465	46085057	macs_peaks/J82_ChIP_pooled_peak_142549	667	.	9.54583	66.7447	63.1443	258
chr9	16504929	16505609	macs_peaks/J82_ChIP_pooled_peak_232194	891	.	9.53512	89.1456	85.4011	396
chr3	71244330	71245099	macs_peaks/J82_ChIP_pooled_peak_152428	578	.	9.53361	57.8331	54.2996	495
chr6	138789204	138790499	macs_peaks/J82_ChIP_pooled_peak_203887	572	.	9.53156	57.2348	53.707	716
chr5	38060200	38060908	macs_peaks/J82_ChIP_pooled_peak_176687	950	.	9.53151	95.0319	91.254	406
chr17	42754405	42754960	macs_peaks/J82_ChIP_pooled_peak_98182	861	.	9.52859	86.1511	82.4236	306
chr9	97628601	97629869	macs_peaks/J82_ChIP_pooled_peak_237683	961	.	9.51872	96.1273	92.3434	506
chr16	64230238	64230903	macs_peaks/J82_ChIP_pooled_peak_89770	671	.	9.51661	67.1965	63.5914	283
chr9	38046932	38048282	macs_peaks/J82_ChIP_pooled_peak_234338	718	.	9.50835	71.8736	68.2369	867
chr1	230645223	230645769	macs_peaks/J82_ChIP_pooled_peak_22151	577	.	9.50741	57.7251	54.1918	287
chr8	81118534	81119705	macs_peaks/J82_ChIP_pooled_peak_222678	694	.	9.50248	69.4862	65.8652	852
chr9	112215280	112216127	macs_peaks/J82_ChIP_pooled_peak_239414	741	.	9.49701	74.1726	70.5203	587
chr8	58980060	58980778	macs_peaks/J82_ChIP_pooled_peak_220668	741	.	9.49701	74.1726	70.5203	346
chr15	70786856	70787941	macs_peaks/J82_ChIP_pooled_peak_81638	564	.	9.49515	56.4976	52.9748	683
chr6	33726145	33727289	macs_peaks/J82_ChIP_pooled_peak_196938	564	.	9.49515	56.4976	52.9748	649
chr2	227227312	227228165	macs_peaks/J82_ChIP_pooled_peak_127811	564	.	9.49515	56.4976	52.9748	594
chr4	120651034	120651757	macs_peaks/J82_ChIP_pooled_peak_170815	564	.	9.49515	56.4976	52.9748	466
chr2	123447340	123448019	macs_peaks/J82_ChIP_pooled_peak_120365	564	.	9.49515	56.4976	52.9748	433
chr7	151122620	151123970	macs_peaks/J82_ChIP_pooled_peak_216413	564	.	9.49515	56.4976	52.9748	417
chr14	55929923	55930610	macs_peaks/J82_ChIP_pooled_peak_73317	564	.	9.49515	56.4976	52.9748	392
chr10	62233212	62233898	macs_peaks/J82_ChIP_pooled_peak_30637	564	.	9.49515	56.4976	52.9748	382
chr22	37850643	37851258	macs_peaks/J82_ChIP_pooled_peak_142035	564	.	9.49515	56.4976	52.9748	356
chr22	39647889	39648565	macs_peaks/J82_ChIP_pooled_peak_142138	564	.	9.49515	56.4976	52.9748	341
chr4	122649823	122650461	macs_peaks/J82_ChIP_pooled_peak_170849	564	.	9.49515	56.4976	52.9748	334
chr4	13162306	13163213	macs_peaks/J82_ChIP_pooled_peak_167067	564	.	9.49515	56.4976	52.9748	331
chr19	6199577	6200135	macs_peaks/J82_ChIP_pooled_peak_110235	564	.	9.49515	56.4976	52.9748	306
chr4	129244169	129244779	macs_peaks/J82_ChIP_pooled_peak_171031	564	.	9.49515	56.4976	52.9748	279
chr17	1018262	1018822	macs_peaks/J82_ChIP_pooled_peak_93464	564	.	9.49515	56.4976	52.9748	275
chrX	41159428	41160701	macs_peaks/J82_ChIP_pooled_peak_246483	564	.	9.49515	56.4976	52.9748	243
chr21	37513648	37514201	macs_peaks/J82_ChIP_pooled_peak_140747	564	.	9.49515	56.4976	52.9748	239
chr6	97386851	97387683	macs_peaks/J82_ChIP_pooled_peak_201428	582	.	9.48392	58.216	54.6798	250
chr9	76804874	76805633	macs_peaks/J82_ChIP_pooled_peak_235010	699	.	9.48331	69.98	66.3567	445
chr9	82104173	82105056	macs_peaks/J82_ChIP_pooled_peak_235576	817	.	9.48289	81.7518	78.051	546
chr3	178866870	178867762	macs_peaks/J82_ChIP_pooled_peak_161632	811	.	9.48112	81.1528	77.4565	281
chr6	135679300	135680376	macs_peaks/J82_ChIP_pooled_peak_203659	681	.	9.47691	68.1832	64.5711	489
chr11	46359642	46361090	macs_peaks/J82_ChIP_pooled_peak_40180	770	.	9.47663	77.0074	73.3365	1131
chr12	66408291	66409208	macs_peaks/J82_ChIP_pooled_peak_54242	651	.	9.46541	65.1886	61.5984	431
chr2	208481460	208482358	macs_peaks/J82_ChIP_pooled_peak_126990	981	.	9.46495	98.116	94.3205	408
chr11	62606549	62609133	macs_peaks/J82_ChIP_pooled_peak_41902	633	.	9.45798	63.3918	59.8158	654
chr2	203645462	203646048	macs_peaks/J82_ChIP_pooled_peak_126647	951	.	9.45691	95.1208	91.3426	265
chr6	10800965	10801526	macs_peaks/J82_ChIP_pooled_peak_194459	945	.	9.45525	94.5217	90.7458	259
chr3	71179102	71180986	macs_peaks/J82_ChIP_pooled_peak_152412	657	.	9.45404	65.7227	62.1298	664
chr7	13869372	13870206	macs_peaks/J82_ChIP_pooled_peak_206769	657	.	9.45404	65.7227	62.1298	448
chr1	234859497	234860812	macs_peaks/J82_ChIP_pooled_peak_22747	821	.	9.44944	82.145	78.4422	669
chr5	127980278	127981092	macs_peaks/J82_ChIP_pooled_peak_184982	821	.	9.44944	82.145	78.4422	355
chr8	59133121	59133847	macs_peaks/J82_ChIP_pooled_peak_220699	921	.	9.44835	92.1254	88.3632	456
chr11	45285740	45286859	macs_peaks/J82_ChIP_pooled_peak_39935	609	.	9.44735	60.9962	57.4379	819
chr16	82662313	82663593	macs_peaks/J82_ChIP_pooled_peak_91998	985	.	9.44646	98.5749	94.7774	973
chr10	36891198	36891800	macs_peaks/J82_ChIP_pooled_peak_29741	985	.	9.44646	98.5749	94.7774	308
chr6	136200987	136201513	macs_peaks/J82_ChIP_pooled_peak_203696	591	.	9.43879	59.1996	55.6557	231
chr14	68697396	68698109	macs_peaks/J82_ChIP_pooled_peak_74557	661	.	9.42598	66.1763	62.5787	441
chr5	125874757	125875282	macs_peaks/J82_ChIP_pooled_peak_184717	661	.	9.42598	66.1763	62.5787	231
chr1	178692326	178693138	macs_peaks/J82_ChIP_pooled_peak_16409	708	.	9.4242	70.8569	67.2272	500
chr1	96839728	96840534	macs_peaks/J82_ChIP_pooled_peak_10705	708	.	9.4242	70.8569	67.2272	410
chr17	62151931	62152632	macs_peaks/J82_ChIP_pooled_peak_100447	731	.	9.41584	73.1578	69.5125	360
chr15	41293407	41294321	macs_peaks/J82_ChIP_pooled_peak_79637	631	.	9.41171	63.1809	59.6058	586
chr6	52906724	52907532	macs_peaks/J82_ChIP_pooled_peak_198888	631	.	9.41171	63.1809	59.6058	481
chr6	67576409	67577187	macs_peaks/J82_ChIP_pooled_peak_199549	631	.	9.41171	63.1809	59.6058	462
chr6	143263826	143264474	macs_peaks/J82_ChIP_pooled_peak_204229	631	.	9.41171	63.1809	59.6058	350
chr7	92461043	92461900	macs_peaks/J82_ChIP_pooled_peak_212295	924	.	9.40525	92.4282	88.6646	499
chr11	85827262	85828940	macs_peaks/J82_ChIP_pooled_peak_46007	924	.	9.40525	92.4282	88.6646	436
chr20	30942338	30943650	macs_peaks/J82_ChIP_pooled_peak_131733	1310	.	9.40198	131.06	127.104	816
chr3	189947528	189948365	macs_peaks/J82_ChIP_pooled_peak_163263	871	.	9.40082	87.129	83.3955	492
chr2	113058836	113059544	macs_peaks/J82_ChIP_pooled_peak_119434	759	.	9.39895	75.9952	72.3306	317
chr10	75781012	75781629	macs_peaks/J82_ChIP_pooled_peak_31264	759	.	9.39895	75.9952	72.3306	281
chr5	127270355	127271150	macs_peaks/J82_ChIP_pooled_peak_184913	771	.	9.39544	77.1463	73.4744	449
chr3	158800122	158800897	macs_peaks/J82_ChIP_pooled_peak_159989	941	.	9.3951	94.117	90.3431	379
chr1	227486795	227487850	macs_peaks/J82_ChIP_pooled_peak_21705	671	.	9.38834	67.1658	63.5611	822
chr12	22423791	22424532	macs_peaks/J82_ChIP_pooled_peak_49911	671	.	9.38834	67.1658	63.5611	330
chr5	136481849	136482401	macs_peaks/J82_ChIP_pooled_peak_186226	671	.	9.38834	67.1658	63.5611	283
chr18	845066	845682	macs_peaks/J82_ChIP_pooled_peak_103489	975	.	9.38705	97.5727	93.781	364
chr21	35055284	35055994	macs_peaks/J82_ChIP_pooled_peak_140640	554	.	9.38601	55.4694	51.9552	451
chr19	39568958	39569736	macs_peaks/J82_ChIP_pooled_peak_112390	554	.	9.38601	55.4694	51.9552	422
chrX	8597745	8598425	macs_peaks/J82_ChIP_pooled_peak_245933	554	.	9.38601	55.4694	51.9552	405
chr17	59433794	59434598	macs_peaks/J82_ChIP_pooled_peak_100132	554	.	9.38601	55.4694	51.9552	401
chr1	38605503	38606326	macs_peaks/J82_ChIP_pooled_peak_3976	554	.	9.38601	55.4694	51.9552	394
chr2	207288763	207289411	macs_peaks/J82_ChIP_pooled_peak_126903	554	.	9.38601	55.4694	51.9552	367
chrX	104706087	104706696	macs_peaks/J82_ChIP_pooled_peak_247079	554	.	9.38601	55.4694	51.9552	361
chr1	116657962	116658686	macs_peaks/J82_ChIP_pooled_peak_12452	554	.	9.38601	55.4694	51.9552	353
chr6	52416132	52416976	macs_peaks/J82_ChIP_pooled_peak_198837	554	.	9.38601	55.4694	51.9552	347
chr1	117708576	117709157	macs_peaks/J82_ChIP_pooled_peak_12579	554	.	9.38601	55.4694	51.9552	329
chr10	69913252	69914001	macs_peaks/J82_ChIP_pooled_peak_30964	554	.	9.38601	55.4694	51.9552	326
chr21	25323535	25324140	macs_peaks/J82_ChIP_pooled_peak_140414	554	.	9.38601	55.4694	51.9552	319
chrX	138802177	138802731	macs_peaks/J82_ChIP_pooled_peak_247514	554	.	9.38601	55.4694	51.9552	296
chr15	79945834	79946530	macs_peaks/J82_ChIP_pooled_peak_82220	554	.	9.38601	55.4694	51.9552	294
chr19	34711306	34711896	macs_peaks/J82_ChIP_pooled_peak_111974	554	.	9.38601	55.4694	51.9552	284
chr6	137562523	137563059	macs_peaks/J82_ChIP_pooled_peak_203791	554	.	9.38601	55.4694	51.9552	276
chr19	12034295	12034967	macs_peaks/J82_ChIP_pooled_peak_110556	554	.	9.38601	55.4694	51.9552	258
chrX	45699667	45700215	macs_peaks/J82_ChIP_pooled_peak_246588	554	.	9.38601	55.4694	51.9552	257
chr4	34157877	34158387	macs_peaks/J82_ChIP_pooled_peak_169081	554	.	9.38601	55.4694	51.9552	255
chr7	47521649	47522778	macs_peaks/J82_ChIP_pooled_peak_209979	554	.	9.38601	55.4694	51.9552	238
chr11	60673829	60674600	macs_peaks/J82_ChIP_pooled_peak_41386	571	.	9.37854	57.1901	53.6626	412
chr13	104535261	104536354	macs_peaks/J82_ChIP_pooled_peak_68738	811	.	9.37731	81.1367	77.4405	495
chr7	41612422	41613103	macs_peaks/J82_ChIP_pooled_peak_209301	647	.	9.36226	64.7048	61.1195	339
chr15	72632032	72632788	macs_peaks/J82_ChIP_pooled_peak_81798	647	.	9.36226	64.7048	61.1195	258
chr8	67434305	67435518	macs_peaks/J82_ChIP_pooled_peak_221482	862	.	9.35855	86.2805	82.5518	660
chr15	85590284	85591337	macs_peaks/J82_ChIP_pooled_peak_82503	611	.	9.35532	61.1735	57.6141	329
chr5	17340872	17341599	macs_peaks/J82_ChIP_pooled_peak_175339	675	.	9.34909	67.5577	63.9508	247
chr8	142140322	142141700	macs_peaks/J82_ChIP_pooled_peak_229484	914	.	9.34213	91.4262	87.6683	929
chr8	110274309	110274989	macs_peaks/J82_ChIP_pooled_peak_225519	727	.	9.33784	72.7462	69.1033	403
chr2	143615158	143615741	macs_peaks/J82_ChIP_pooled_peak_121676	651	.	9.33534	65.1603	61.5704	329
chr1	225695938	225696675	macs_peaks/J82_ChIP_pooled_peak_21414	965	.	9.32764	96.5733	92.786	369
chr13	52988840	52989735	macs_peaks/J82_ChIP_pooled_peak_65184	621	.	9.31664	62.1634	58.5966	535
chr3	78708346	78708946	macs_peaks/J82_ChIP_pooled_peak_153114	621	.	9.31664	62.1634	58.5966	341
chr18	9876665	9877445	macs_peaks/J82_ChIP_pooled_peak_104442	551	.	9.31494	55.1809	51.6703	438
chr1	8242342	8242898	macs_peaks/J82_ChIP_pooled_peak_642	551	.	9.31494	55.1809	51.6703	236
chr20	48781989	48783298	macs_peaks/J82_ChIP_pooled_peak_136357	1510	.	9.30189	151.056	147.018	673
chr17	66314356	66315036	macs_peaks/J82_ChIP_pooled_peak_100989	661	.	9.29977	66.1525	62.5551	426
chr11	59625381	59625884	macs_peaks/J82_ChIP_pooled_peak_41270	661	.	9.29977	66.1525	62.5551	252
chr10	13602483	13603171	macs_peaks/J82_ChIP_pooled_peak_26505	626	.	9.29801	62.659	59.0889	342
chr1	42905254	42906030	macs_peaks/J82_ChIP_pooled_peak_4655	591	.	9.29602	59.1663	55.6226	502
chr7	111720471	111721052	macs_peaks/J82_ChIP_pooled_peak_213691	591	.	9.29602	59.1663	55.6226	321
chr3	187672504	187673726	macs_peaks/J82_ChIP_pooled_peak_162981	852	.	9.29122	85.2787	81.5564	803
chr3	112497188	112497999	macs_peaks/J82_ChIP_pooled_peak_155072	771	.	9.28928	77.1346	73.463	512
chr4	90413540	90414439	macs_peaks/J82_ChIP_pooled_peak_170301	585	.	9.28793	58.5508	55.0127	599
chr14	34025207	34026198	macs_peaks/J82_ChIP_pooled_peak_71534	585	.	9.28793	58.5508	55.0127	526
chr16	83813347	83814116	macs_peaks/J82_ChIP_pooled_peak_92148	585	.	9.28793	58.5508	55.0127	469
chr1	110576651	110577774	macs_peaks/J82_ChIP_pooled_peak_11732	585	.	9.28793	58.5508	55.0127	424
chr7	130628418	130629182	macs_peaks/J82_ChIP_pooled_peak_214961	701	.	9.28505	70.144	66.5197	516
chr8	66845501	66846552	macs_peaks/J82_ChIP_pooled_peak_221377	701	.	9.28505	70.144	66.5197	344
chr5	98242459	98243129	macs_peaks/J82_ChIP_pooled_peak_182400	724	.	9.28019	72.4401	68.8001	408
chr12	58922506	58923602	macs_peaks/J82_ChIP_pooled_peak_53587	631	.	9.27982	63.1551	59.5806	569
chr8	122334883	122335757	macs_peaks/J82_ChIP_pooled_peak_226388	904	.	9.27901	90.4271	86.675	443
chr10	50760014	50760921	macs_peaks/J82_ChIP_pooled_peak_30294	544	.	9.27687	54.4462	50.9404	469
chr15	100076710	100077570	macs_peaks/J82_ChIP_pooled_peak_83365	544	.	9.27687	54.4462	50.9404	462
chr1	7359109	7360385	macs_peaks/J82_ChIP_pooled_peak_534	544	.	9.27687	54.4462	50.9404	421
chr11	116966325	116966939	macs_peaks/J82_ChIP_pooled_peak_47137	544	.	9.27687	54.4462	50.9404	386
chr1	17958825	17959460	macs_peaks/J82_ChIP_pooled_peak_1608	544	.	9.27687	54.4462	50.9404	364
chr13	44618761	44619415	macs_peaks/J82_ChIP_pooled_peak_64506	544	.	9.27687	54.4462	50.9404	345
chr22	43917424	43918193	macs_peaks/J82_ChIP_pooled_peak_142420	544	.	9.27687	54.4462	50.9404	324
chrX	11917009	11917991	macs_peaks/J82_ChIP_pooled_peak_246038	544	.	9.27687	54.4462	50.9404	300
chr7	124102156	124102784	macs_peaks/J82_ChIP_pooled_peak_214452	544	.	9.27687	54.4462	50.9404	292
chr19	38365331	38365859	macs_peaks/J82_ChIP_pooled_peak_112240	544	.	9.27687	54.4462	50.9404	235
chr11	60925917	60926887	macs_peaks/J82_ChIP_pooled_peak_41447	741	.	9.27211	74.1372	70.4852	446
chr15	77732385	77733248	macs_peaks/J82_ChIP_pooled_peak_82091	636	.	9.27047	63.6912	60.1136	465
chr15	65597089	65597838	macs_peaks/J82_ChIP_pooled_peak_81196	636	.	9.27047	63.6912	60.1136	426
chr2	146631918	146632546	macs_peaks/J82_ChIP_pooled_peak_121907	636	.	9.27047	63.6912	60.1136	279
chr6	6759144	6759906	macs_peaks/J82_ChIP_pooled_peak_193908	955	.	9.26823	95.5766	91.7945	398
chr8	53379314	53380075	macs_peaks/J82_ChIP_pooled_peak_220039	1007	.	9.25865	100.727	96.9177	396
chr7	15365242	15366174	macs_peaks/J82_ChIP_pooled_peak_206836	601	.	9.25787	60.1574	56.6058	661
chr16	3989183	3989955	macs_peaks/J82_ChIP_pooled_peak_84203	601	.	9.25787	60.1574	56.6058	486
chr15	37878156	37879583	macs_peaks/J82_ChIP_pooled_peak_79253	688	.	9.25592	68.8351	65.2196	590
chr8	62625467	62626431	macs_peaks/J82_ChIP_pooled_peak_221048	688	.	9.25592	68.8351	65.2196	408
chr12	25404161	25404955	macs_peaks/J82_ChIP_pooled_peak_50156	688	.	9.25592	68.8351	65.2196	260
chr11	7998459	8000203	macs_peaks/J82_ChIP_pooled_peak_35233	1058	.	9.25007	105.878	102.043	897
chr18	11323305	11324015	macs_peaks/J82_ChIP_pooled_peak_104616	641	.	9.24471	64.1485	60.5662	473
chr13	41078099	41078742	macs_peaks/J82_ChIP_pooled_peak_64162	641	.	9.24471	64.1485	60.5662	299
chr9	90691296	90692261	macs_peaks/J82_ChIP_pooled_peak_236491	583	.	9.24361	58.3587	54.8218	639
chr4	148272442	148273200	macs_peaks/J82_ChIP_pooled_peak_171356	739	.	9.2436	73.9817	70.3305	294
chr13	48784207	48784770	macs_peaks/J82_ChIP_pooled_peak_64848	681	.	9.23327	68.1416	64.5298	308
chr9	118157646	118158497	macs_peaks/J82_ChIP_pooled_peak_240369	791	.	9.23304	79.1301	75.4467	451
chr13	26307013	26307760	macs_peaks/J82_ChIP_pooled_peak_62306	791	.	9.23304	79.1301	75.4467	334
chr14	51086994	51087585	macs_peaks/J82_ChIP_pooled_peak_72709	791	.	9.23304	79.1301	75.4467	304
chr9	115788384	115789217	macs_peaks/J82_ChIP_pooled_peak_239873	871	.	9.21668	87.1246	83.3911	289
chr13	68193314	68194408	macs_peaks/J82_ChIP_pooled_peak_65869	894	.	9.21588	89.4309	85.683	351
chr1	78992018	78992604	macs_peaks/J82_ChIP_pooled_peak_8911	761	.	9.21436	76.1324	72.4672	249
chr2	40324780	40325640	macs_peaks/J82_ChIP_pooled_peak_116255	651	.	9.2112	65.1433	61.5536	387
chr12	48675563	48676226	macs_peaks/J82_ChIP_pooled_peak_52088	651	.	9.2112	65.1433	61.5536	283
chr7	114739942	114740460	macs_peaks/J82_ChIP_pooled_peak_213846	651	.	9.2112	65.1433	61.5536	260
chr8	49846707	49847527	macs_peaks/J82_ChIP_pooled_peak_219807	703	.	9.2108	70.3375	66.71	383
chr3	171684753	171686315	macs_peaks/J82_ChIP_pooled_peak_161051	945	.	9.20882	94.5827	90.8066	354
chr20	36820048	36820834	macs_peaks/J82_ChIP_pooled_peak_133321	997	.	9.20253	99.7351	95.9314	260
chr5	58676049	58676643	macs_peaks/J82_ChIP_pooled_peak_178468	691	.	9.20215	69.1382	65.5211	307
chr8	105602020	105602717	macs_peaks/J82_ChIP_pooled_peak_225139	662	.	9.19968	66.2411	62.6432	257
chr20	45902768	45903746	macs_peaks/J82_ChIP_pooled_peak_135329	841	.	9.19938	84.1273	80.4127	605
chr3	187121258	187122228	macs_peaks/J82_ChIP_pooled_peak_162901	1048	.	9.19691	104.888	101.056	669
chr1	65891169	65891956	macs_peaks/J82_ChIP_pooled_peak_7744	581	.	9.19607	58.1518	54.6163	498
chr18	24060604	24061542	macs_peaks/J82_ChIP_pooled_peak_105586	581	.	9.19607	58.1518	54.6163	381
chr5	94028778	94029724	macs_peaks/J82_ChIP_pooled_peak_181925	708	.	9.19589	70.8363	67.2071	642
chr2	161767734	161768252	macs_peaks/J82_ChIP_pooled_peak_123110	731	.	9.19419	73.1344	69.4893	259
chr5	135458594	135459507	macs_peaks/J82_ChIP_pooled_peak_186091	1100	.	9.19185	110.041	106.184	548
chr5	136705901	136706652	macs_peaks/J82_ChIP_pooled_peak_186282	575	.	9.18697	57.5362	54.004	472
chr7	6341809	6342566	macs_peaks/J82_ChIP_pooled_peak_206333	575	.	9.18697	57.5362	54.004	467
chr13	113376912	113377613	macs_peaks/J82_ChIP_pooled_peak_69957	575	.	9.18697	57.5362	54.004	453
chr3	197243244	197244054	macs_peaks/J82_ChIP_pooled_peak_164432	575	.	9.18697	57.5362	54.004	450
chr14	50413021	50413885	macs_peaks/J82_ChIP_pooled_peak_72624	575	.	9.18697	57.5362	54.004	335
chr12	89346251	89346847	macs_peaks/J82_ChIP_pooled_peak_56031	575	.	9.18697	57.5362	54.004	293
chr6	82543687	82544442	macs_peaks/J82_ChIP_pooled_peak_200488	563	.	9.17946	56.3526	52.8326	369
chr20	55605392	55606183	macs_peaks/J82_ChIP_pooled_peak_137869	661	.	9.17918	66.1397	62.5426	350
chr9	78989988	78990538	macs_peaks/J82_ChIP_pooled_peak_235210	661	.	9.17918	66.1397	62.5426	259
chr12	47352962	47353867	macs_peaks/J82_ChIP_pooled_peak_51901	626	.	9.17868	62.6818	59.1113	501
chr4	74606091	74607126	macs_peaks/J82_ChIP_pooled_peak_169891	626	.	9.17868	62.6818	59.1113	299
chr2	100591677	100592217	macs_peaks/J82_ChIP_pooled_peak_118384	626	.	9.17868	62.6818	59.1113	296
chr8	90916316	90917011	macs_peaks/J82_ChIP_pooled_peak_223361	684	.	9.17797	68.4376	64.8239	361
chr8	100717577	100719593	macs_peaks/J82_ChIP_pooled_peak_224428	776	.	9.1739	77.6316	73.9572	1303
chr5	119888219	119888928	macs_peaks/J82_ChIP_pooled_peak_184171	701	.	9.17233	70.136	66.5118	267
chr7	7216532	7217116	macs_peaks/J82_ChIP_pooled_peak_206402	678	.	9.17177	67.8301	64.2216	340
chr8	26315272	26315923	macs_peaks/J82_ChIP_pooled_peak_217526	678	.	9.17177	67.8301	64.2216	306
chr1	185369047	185370576	macs_peaks/J82_ChIP_pooled_peak_17197	678	.	9.17177	67.8301	64.2216	258
chr12	92945928	92946561	macs_peaks/J82_ChIP_pooled_peak_56338	551	.	9.16779	55.153	51.6427	368
chr16	86495322	86496770	macs_peaks/J82_ChIP_pooled_peak_92722	534	.	9.16773	53.4281	49.9308	786
chr16	16119012	16119994	macs_peaks/J82_ChIP_pooled_peak_85990	534	.	9.16773	53.4281	49.9308	621
chr12	6479850	6480670	macs_peaks/J82_ChIP_pooled_peak_48370	534	.	9.16773	53.4281	49.9308	593
chr14	34137007	34137862	macs_peaks/J82_ChIP_pooled_peak_71554	534	.	9.16773	53.4281	49.9308	480
chr9	88458789	88459359	macs_peaks/J82_ChIP_pooled_peak_236186	534	.	9.16773	53.4281	49.9308	356
chr15	45571000	45571745	macs_peaks/J82_ChIP_pooled_peak_79978	534	.	9.16773	53.4281	49.9308	337
chr22	41684142	41684764	macs_peaks/J82_ChIP_pooled_peak_142283	534	.	9.16773	53.4281	49.9308	328
chr1	118655663	118656371	macs_peaks/J82_ChIP_pooled_peak_12684	534	.	9.16773	53.4281	49.9308	319
chr2	72594756	72595310	macs_peaks/J82_ChIP_pooled_peak_117367	534	.	9.16773	53.4281	49.9308	318
chr2	239924401	239925109	macs_peaks/J82_ChIP_pooled_peak_128127	534	.	9.16773	53.4281	49.9308	303
chr6	129911692	129912285	macs_peaks/J82_ChIP_pooled_peak_203245	534	.	9.16773	53.4281	49.9308	296
chr4	74709862	74710667	macs_peaks/J82_ChIP_pooled_peak_169895	534	.	9.16773	53.4281	49.9308	296
chr2	180137019	180137613	macs_peaks/J82_ChIP_pooled_peak_124739	534	.	9.16773	53.4281	49.9308	292
chrX	23937753	23938289	macs_peaks/J82_ChIP_pooled_peak_246282	534	.	9.16773	53.4281	49.9308	286
chr4	71384338	71384920	macs_peaks/J82_ChIP_pooled_peak_169820	534	.	9.16773	53.4281	49.9308	286
chr5	54206180	54206778	macs_peaks/J82_ChIP_pooled_peak_177816	597	.	9.16595	59.7457	56.1966	313
chr7	65791178	65792573	macs_peaks/J82_ChIP_pooled_peak_210806	729	.	9.16592	72.9803	69.3357	808
chr9	12813746	12815050	macs_peaks/J82_ChIP_pooled_peak_231832	781	.	9.16091	78.1319	74.4533	515
chr8	97939145	97939826	macs_peaks/J82_ChIP_pooled_peak_224068	781	.	9.16091	78.1319	74.4533	377
chr7	95714389	95715078	macs_peaks/J82_ChIP_pooled_peak_212556	781	.	9.16091	78.1319	74.4533	365
chr1	44620134	44621072	macs_peaks/J82_ChIP_pooled_peak_4946	591	.	9.16042	59.1459	55.6025	323
chr3	162108740	162109506	macs_peaks/J82_ChIP_pooled_peak_160320	919	.	9.15853	91.9287	88.1673	518
chr8	102368479	102369188	macs_peaks/J82_ChIP_pooled_peak_224720	832	.	9.15656	83.2844	79.5748	374
chr13	95751837	95752480	macs_peaks/J82_ChIP_pooled_peak_67607	832	.	9.15656	83.2844	79.5748	255
chr10	54412082	54412834	macs_peaks/J82_ChIP_pooled_peak_30415	631	.	9.15407	63.1408	59.5667	425
chr3	171244598	171245330	macs_peaks/J82_ChIP_pooled_peak_160994	884	.	9.15276	88.4377	84.6961	258
chr13	39991501	39992674	macs_peaks/J82_ChIP_pooled_peak_64000	935	.	9.1494	93.5916	89.821	505
chr3	11808613	11809238	macs_peaks/J82_ChIP_pooled_peak_144259	556	.	9.14915	55.6496	52.1337	264
chr3	170520046	170521066	macs_peaks/J82_ChIP_pooled_peak_160901	763	.	9.14823	76.333	72.6665	478
chr11	14334216	14335588	macs_peaks/J82_ChIP_pooled_peak_36321	987	.	9.14642	98.7458	94.9476	662
chr8	40615521	40616389	macs_peaks/J82_ChIP_pooled_peak_218843	711	.	9.14373	71.1351	67.5036	455
chr9	97713128	97713706	macs_peaks/J82_ChIP_pooled_peak_237703	711	.	9.14373	71.1351	67.5036	252
chr12	10456552	10457195	macs_peaks/J82_ChIP_pooled_peak_48761	642	.	9.14347	64.2392	60.6563	311
chr5	20276365	20277247	macs_peaks/J82_ChIP_pooled_peak_175466	676	.	9.13375	67.6367	64.0296	255
chr10	45965978	45966579	macs_peaks/J82_ChIP_pooled_peak_30134	561	.	9.131	56.1466	52.6281	266
chr1	213457573	213458436	macs_peaks/J82_ChIP_pooled_peak_19961	601	.	9.12651	60.1416	56.5903	570
chr1	110923166	110923932	macs_peaks/J82_ChIP_pooled_peak_11793	532	.	9.12373	53.2501	49.7558	284
chr12	63439007	63439599	macs_peaks/J82_ChIP_pooled_peak_53911	572	.	9.11956	57.244	53.7161	239
chr9	136009883	136011006	macs_peaks/J82_ChIP_pooled_peak_243996	681	.	9.11925	68.1363	64.5247	739
chr1	64637069	64638671	macs_peaks/J82_ChIP_pooled_peak_7555	681	.	9.11925	68.1363	64.5247	1235
chr5	57389809	57390401	macs_peaks/J82_ChIP_pooled_peak_178316	761	.	9.11363	76.1349	72.4697	310
chr12	91516889	91517588	macs_peaks/J82_ChIP_pooled_peak_56208	629	.	9.11158	62.9386	59.3651	303
chr3	189721407	189722151	macs_peaks/J82_ChIP_pooled_peak_163224	881	.	9.10725	88.1369	84.3987	392
chr18	57290829	57291352	macs_peaks/J82_ChIP_pooled_peak_108445	560	.	9.10697	56.0441	52.5265	254
chr5	72112752	72113481	macs_peaks/J82_ChIP_pooled_peak_179771	686	.	9.10505	68.6362	65.0219	387
chr8	126980494	126981769	macs_peaks/J82_ChIP_pooled_peak_227150	703	.	9.10145	70.336	66.7085	432
chr1	101088508	101089304	macs_peaks/J82_ChIP_pooled_peak_11075	571	.	9.09611	57.142	53.615	494
chr9	995632	996302	macs_peaks/J82_ChIP_pooled_peak_230897	611	.	9.09422	61.1388	57.5798	247
chr17	16190531	16191342	macs_peaks/J82_ChIP_pooled_peak_95138	651	.	9.09259	65.1371	61.5475	544
chr20	48564772	48566141	macs_peaks/J82_ChIP_pooled_peak_136249	1647	.	9.09256	164.785	160.695	726
chr2	211763572	211764346	macs_peaks/J82_ChIP_pooled_peak_127223	926	.	9.08999	92.6032	88.8384	467
chr9	83933383	83934111	macs_peaks/J82_ChIP_pooled_peak_235731	926	.	9.08999	92.6032	88.8384	302
chr6	74295115	74295846	macs_peaks/J82_ChIP_pooled_peak_199988	822	.	9.08923	82.2921	78.5882	353
chr16	85548298	85549149	macs_peaks/J82_ChIP_pooled_peak_92535	719	.	9.08824	71.9826	68.3449	478
chr18	43382617	43383710	macs_peaks/J82_ChIP_pooled_peak_107095	719	.	9.08824	71.9826	68.3449	342
chr4	129270839	129271620	macs_peaks/J82_ChIP_pooled_peak_171033	719	.	9.08824	71.9826	68.3449	292
chr9	4339004	4339734	macs_peaks/J82_ChIP_pooled_peak_231222	668	.	9.08763	66.829	63.228	480
chr6	84525217	84525880	macs_peaks/J82_ChIP_pooled_peak_200622	668	.	9.08763	66.829	63.228	276
chr18	43647374	43647901	macs_peaks/J82_ChIP_pooled_peak_107129	668	.	9.08763	66.829	63.228	256
chr19	47377143	47377969	macs_peaks/J82_ChIP_pooled_peak_113320	616	.	9.08689	61.6767	58.1143	456
chr2	69480850	69481587	macs_peaks/J82_ChIP_pooled_peak_117247	616	.	9.08689	61.6767	58.1143	429
chr2	159359394	159360442	macs_peaks/J82_ChIP_pooled_peak_122863	616	.	9.08689	61.6767	58.1143	392
chr6	84578150	84579153	macs_peaks/J82_ChIP_pooled_peak_200628	616	.	9.08689	61.6767	58.1143	334
chr3	71166543	71167138	macs_peaks/J82_ChIP_pooled_peak_152408	616	.	9.08689	61.6767	58.1143	307
chr1	201716578	201717391	macs_peaks/J82_ChIP_pooled_peak_18315	616	.	9.08689	61.6767	58.1143	243
chr14	51431251	51431929	macs_peaks/J82_ChIP_pooled_peak_72757	565	.	9.08602	56.5263	53.003	410
chr9	36419276	36420247	macs_peaks/J82_ChIP_pooled_peak_234042	821	.	9.06508	82.1419	78.4394	569
chr8	62623041	62624118	macs_peaks/J82_ChIP_pooled_peak_221047	781	.	9.06482	78.1401	74.4614	724
chr8	143756860	143757980	macs_peaks/J82_ChIP_pooled_peak_230047	581	.	9.06296	58.1389	54.6037	832
chr18	52512700	52513517	macs_peaks/J82_ChIP_pooled_peak_107913	581	.	9.06296	58.1389	54.6037	559
chr19	34723676	34724238	macs_peaks/J82_ChIP_pooled_peak_111977	541	.	9.06241	54.1419	50.64	318
chr2	227050093	227051110	macs_peaks/J82_ChIP_pooled_peak_127808	524	.	9.05859	52.4151	48.9262	732
chr13	46204588	46205570	macs_peaks/J82_ChIP_pooled_peak_64684	524	.	9.05859	52.4151	48.9262	660
chr17	79533511	79534496	macs_peaks/J82_ChIP_pooled_peak_103024	524	.	9.05859	52.4151	48.9262	480
chr6	149381917	149382806	macs_peaks/J82_ChIP_pooled_peak_204599	524	.	9.05859	52.4151	48.9262	417
chr4	143437774	143438473	macs_peaks/J82_ChIP_pooled_peak_171276	524	.	9.05859	52.4151	48.9262	370
chr17	25711068	25711731	macs_peaks/J82_ChIP_pooled_peak_95917	524	.	9.05859	52.4151	48.9262	354
chr5	175842643	175843346	macs_peaks/J82_ChIP_pooled_peak_191974	524	.	9.05859	52.4151	48.9262	344
chr14	53833705	53834420	macs_peaks/J82_ChIP_pooled_peak_73040	524	.	9.05859	52.4151	48.9262	342
chr20	14825995	14826647	macs_peaks/J82_ChIP_pooled_peak_130047	524	.	9.05859	52.4151	48.9262	334
chr1	20940392	20941147	macs_peaks/J82_ChIP_pooled_peak_1934	524	.	9.05859	52.4151	48.9262	330
chr2	220113832	220114415	macs_peaks/J82_ChIP_pooled_peak_127634	524	.	9.05859	52.4151	48.9262	326
chr10	60616216	60616915	macs_peaks/J82_ChIP_pooled_peak_30583	524	.	9.05859	52.4151	48.9262	305
chr15	67814216	67814918	macs_peaks/J82_ChIP_pooled_peak_81417	524	.	9.05859	52.4151	48.9262	293
chr10	114709647	114710297	macs_peaks/J82_ChIP_pooled_peak_32814	524	.	9.05859	52.4151	48.9262	287
chr22	36748725	36749459	macs_peaks/J82_ChIP_pooled_peak_141945	524	.	9.05859	52.4151	48.9262	274
chr10	73933480	73934076	macs_peaks/J82_ChIP_pooled_peak_31169	524	.	9.05859	52.4151	48.9262	269
chr1	19046496	19047521	macs_peaks/J82_ChIP_pooled_peak_1713	524	.	9.05859	52.4151	48.9262	268
chr7	86363111	86363835	macs_peaks/J82_ChIP_pooled_peak_211919	524	.	9.05859	52.4151	48.9262	259
chrX	19064283	19065399	macs_peaks/J82_ChIP_pooled_peak_246201	524	.	9.05859	52.4151	48.9262	256
chr6	159205525	159206040	macs_peaks/J82_ChIP_pooled_peak_205317	524	.	9.05859	52.4151	48.9262	255
chr22	36756965	36757590	macs_peaks/J82_ChIP_pooled_peak_141949	524	.	9.05859	52.4151	48.9262	253
chr11	111616066	111616869	macs_peaks/J82_ChIP_pooled_peak_47081	524	.	9.05859	52.4151	48.9262	242
chr13	44938721	44939505	macs_peaks/J82_ChIP_pooled_peak_64549	524	.	9.05859	52.4151	48.9262	233
chr9	16138695	16139818	macs_peaks/J82_ChIP_pooled_peak_232126	569	.	9.04957	56.9389	53.4133	402
chr4	21886656	21887408	macs_peaks/J82_ChIP_pooled_peak_168017	711	.	9.03835	71.1398	67.5082	496
chr15	36665693	36666517	macs_peaks/J82_ChIP_pooled_peak_79158	711	.	9.03835	71.1398	67.5082	268
chr10	23727551	23728375	macs_peaks/J82_ChIP_pooled_peak_27830	597	.	9.03809	59.7375	56.1884	429
chr8	141601429	141601950	macs_peaks/J82_ChIP_pooled_peak_229356	813	.	9.02191	81.3029	77.6055	278
chr3	63926002	63926969	macs_peaks/J82_ChIP_pooled_peak_151582	813	.	9.02191	81.3029	77.6055	246
chr1	65713218	65713897	macs_peaks/J82_ChIP_pooled_peak_7716	761	.	9.01664	76.1456	72.4801	284
chr10	23117317	23118117	macs_peaks/J82_ChIP_pooled_peak_27742	709	.	9.01057	70.9886	67.358	545
chr3	66478839	66479736	macs_peaks/J82_ChIP_pooled_peak_151890	709	.	9.01057	70.9886	67.358	544
chr10	60461217	60462121	macs_peaks/J82_ChIP_pooled_peak_30573	709	.	9.01057	70.9886	67.358	460
chr4	11229950	11230827	macs_peaks/J82_ChIP_pooled_peak_166885	658	.	9.00348	65.832	62.2381	460
chr13	42708245	42708946	macs_peaks/J82_ChIP_pooled_peak_64328	658	.	9.00348	65.832	62.2381	377
chr16	4994459	4995341	macs_peaks/J82_ChIP_pooled_peak_84421	658	.	9.00348	65.832	62.2381	334
chr13	33822935	33824049	macs_peaks/J82_ChIP_pooled_peak_63445	851	.	9.00147	85.1575	81.4364	481
chr16	73053656	73054950	macs_peaks/J82_ChIP_pooled_peak_90907	12689	.	88.294	1268.91	1262.25	816
chr9	32395420	32396637	macs_peaks/J82_ChIP_pooled_peak_233373	14076	.	83.9849	1407.7	1400.4	612
chr2	9753143	9754223	macs_peaks/J82_ChIP_pooled_peak_115122	11855	.	83.7101	1185.54	1179.17	501
chr18	46427864	46429280	macs_peaks/J82_ChIP_pooled_peak_107481	11638	.	82.5096	1163.87	1157.56	640
chr3	64172369	64174081	macs_peaks/J82_ChIP_pooled_peak_151627	13533	.	80.0988	1353.36	1346.32	627
chr6	98213228	98213824	macs_peaks/J82_ChIP_pooled_peak_201465	561	.	8.99615	56.1368	52.6185	313
chr9	20044256	20045135	macs_peaks/J82_ChIP_pooled_peak_232555	606	.	8.99511	60.676	57.1193	607
chr5	178213829	178214648	macs_peaks/J82_ChIP_pooled_peak_192293	606	.	8.99511	60.676	57.1193	449
chr2	192721946	192722853	macs_peaks/J82_ChIP_pooled_peak_125708	606	.	8.99511	60.676	57.1193	427
chr5	176574158	176575357	macs_peaks/J82_ChIP_pooled_peak_192119	606	.	8.99511	60.676	57.1193	333
chr8	90901464	90902397	macs_peaks/J82_ChIP_pooled_peak_223358	1112	.	8.99487	111.269	107.406	333
chr2	109029082	109031242	macs_peaks/J82_ChIP_pooled_peak_119122	555	.	8.98506	55.5212	52.0065	628
chr1	42135782	42136629	macs_peaks/J82_ChIP_pooled_peak_4547	555	.	8.98506	55.5212	52.0065	518
chr15	88013981	88014783	macs_peaks/J82_ChIP_pooled_peak_82622	555	.	8.98506	55.5212	52.0065	398
chr17	8657100	8658006	macs_peaks/J82_ChIP_pooled_peak_94461	555	.	8.98506	55.5212	52.0065	263
chr1	93803860	93804705	macs_peaks/J82_ChIP_pooled_peak_10259	634	.	8.97941	63.4396	59.8633	321
chr12	27329620	27330278	macs_peaks/J82_ChIP_pooled_peak_50396	957	.	8.97808	95.7939	92.011	402
chr1	82842793	82843375	macs_peaks/J82_ChIP_pooled_peak_9154	577	.	8.97298	57.7368	54.2035	269
chr2	201650975	201652507	macs_peaks/J82_ChIP_pooled_peak_126377	906	.	8.97117	90.6351	86.8805	321
chr20	47258313	47259282	macs_peaks/J82_ChIP_pooled_peak_135790	1013	.	8.96761	101.391	97.5782	255
chr13	94850729	94851361	macs_peaks/J82_ChIP_pooled_peak_67501	656	.	8.96616	65.6425	62.0501	341
chr2	159456603	159457433	macs_peaks/J82_ChIP_pooled_peak_122877	571	.	8.96551	57.1366	53.6098	438
chr7	24517195	24518056	macs_peaks/J82_ChIP_pooled_peak_207624	520	.	8.96502	52.0362	48.5523	355
chr3	183562301	183562948	macs_peaks/J82_ChIP_pooled_peak_162129	1041	.	8.96375	104.197	100.37	293
chr3	23708363	23709509	macs_peaks/J82_ChIP_pooled_peak_145809	854	.	8.96339	85.4761	81.7526	781
chr3	85219739	85220521	macs_peaks/J82_ChIP_pooled_peak_153476	854	.	8.96339	85.4761	81.7526	351
chr1	214698467	214699506	macs_peaks/J82_ChIP_pooled_peak_20137	803	.	8.95458	80.317	76.6244	511
chr13	96890771	96891673	macs_peaks/J82_ChIP_pooled_peak_67771	803	.	8.95458	80.317	76.6244	447
chr19	49160027	49160702	macs_peaks/J82_ChIP_pooled_peak_113605	661	.	8.95344	66.1443	62.5471	429
chr6	110830633	110831677	macs_peaks/J82_ChIP_pooled_peak_202135	514	.	8.94945	51.4073	47.9272	643
chr6	151388614	151389792	macs_peaks/J82_ChIP_pooled_peak_204773	514	.	8.94945	51.4073	47.9272	551
chr12	106099816	106100833	macs_peaks/J82_ChIP_pooled_peak_57781	514	.	8.94945	51.4073	47.9272	468
chr1	17559312	17560280	macs_peaks/J82_ChIP_pooled_peak_1561	514	.	8.94945	51.4073	47.9272	445
chr12	116819545	116820195	macs_peaks/J82_ChIP_pooled_peak_59375	514	.	8.94945	51.4073	47.9272	398
chr7	84789283	84789978	macs_peaks/J82_ChIP_pooled_peak_211853	514	.	8.94945	51.4073	47.9272	395
chr19	4693928	4694591	macs_peaks/J82_ChIP_pooled_peak_110147	514	.	8.94945	51.4073	47.9272	375
chr2	32037130	32037789	macs_peaks/J82_ChIP_pooled_peak_115894	514	.	8.94945	51.4073	47.9272	367
chr1	9380851	9381440	macs_peaks/J82_ChIP_pooled_peak_778	514	.	8.94945	51.4073	47.9272	337
chr2	12443204	12444078	macs_peaks/J82_ChIP_pooled_peak_115262	514	.	8.94945	51.4073	47.9272	307
chr6	138407584	138408311	macs_peaks/J82_ChIP_pooled_peak_203853	514	.	8.94945	51.4073	47.9272	304
chr6	83586858	83587440	macs_peaks/J82_ChIP_pooled_peak_200571	514	.	8.94945	51.4073	47.9272	296
chr2	85218853	85219432	macs_peaks/J82_ChIP_pooled_peak_117697	514	.	8.94945	51.4073	47.9272	296
chr7	36297954	36298497	macs_peaks/J82_ChIP_pooled_peak_208789	514	.	8.94945	51.4073	47.9272	283
chr2	230962454	230963075	macs_peaks/J82_ChIP_pooled_peak_127899	514	.	8.94945	51.4073	47.9272	271
chr15	60694508	60695267	macs_peaks/J82_ChIP_pooled_peak_80867	514	.	8.94945	51.4073	47.9272	271
chr6	54853283	54853901	macs_peaks/J82_ChIP_pooled_peak_199041	514	.	8.94945	51.4073	47.9272	270
chr6	147421083	147421740	macs_peaks/J82_ChIP_pooled_peak_204501	514	.	8.94945	51.4073	47.9272	265
chr15	75824691	75825217	macs_peaks/J82_ChIP_pooled_peak_82011	514	.	8.94945	51.4073	47.9272	255
chr1	12192034	12192659	macs_peaks/J82_ChIP_pooled_peak_1071	514	.	8.94945	51.4073	47.9272	251
chr14	65721593	65722100	macs_peaks/J82_ChIP_pooled_peak_74267	514	.	8.94945	51.4073	47.9272	249
chr17	39255912	39256445	macs_peaks/J82_ChIP_pooled_peak_97612	514	.	8.94945	51.4073	47.9272	229
chr17	70678627	70679464	macs_peaks/J82_ChIP_pooled_peak_101510	621	.	8.94549	62.1408	58.5743	325
chr3	105541633	105542770	macs_peaks/J82_ChIP_pooled_peak_154528	751	.	8.94451	75.1577	71.4986	867
chr8	59506181	59506901	macs_peaks/J82_ChIP_pooled_peak_220738	751	.	8.94451	75.1577	71.4986	426
chr3	172280593	172281579	macs_peaks/J82_ChIP_pooled_peak_161149	751	.	8.94451	75.1577	71.4986	426
chr3	141085956	141086666	macs_peaks/J82_ChIP_pooled_peak_158453	751	.	8.94451	75.1577	71.4986	378
chr7	111832150	111832871	macs_peaks/J82_ChIP_pooled_peak_213696	751	.	8.94451	75.1577	71.4986	363
chr12	85451025	85451699	macs_peaks/J82_ChIP_pooled_peak_55772	751	.	8.94451	75.1577	71.4986	276
chr6	140783648	140784866	macs_peaks/J82_ChIP_pooled_peak_204052	553	.	8.94219	55.336	51.8244	664
chr5	110743025	110743695	macs_peaks/J82_ChIP_pooled_peak_183282	553	.	8.94219	55.336	51.8244	404
chr9	77763265	77763882	macs_peaks/J82_ChIP_pooled_peak_235082	666	.	8.941	66.6463	63.0466	285
chr2	200941685	200942461	macs_peaks/J82_ChIP_pooled_peak_126276	711	.	8.93712	71.1531	67.5215	311
chr1	221259027	221260158	macs_peaks/J82_ChIP_pooled_peak_20821	581	.	8.93637	58.1378	54.6026	257
chr7	82171721	82172584	macs_peaks/J82_ChIP_pooled_peak_211679	547	.	8.93408	54.7357	51.2283	582
chr3	119560296	119561209	macs_peaks/J82_ChIP_pooled_peak_155674	699	.	8.93289	69.9983	66.3746	545
chr8	138158487	138159568	macs_peaks/J82_ChIP_pooled_peak_228751	626	.	8.9323	62.6424	59.0727	662
chr7	80370170	80371053	macs_peaks/J82_ChIP_pooled_peak_211529	575	.	8.92866	57.5376	54.0054	496
chr18	57329014	57330023	macs_peaks/J82_ChIP_pooled_peak_108450	541	.	8.92581	54.1354	50.6338	752
chr17	27567839	27568532	macs_peaks/J82_ChIP_pooled_peak_96226	541	.	8.92581	54.1354	50.6338	393
chr6	144608178	144608730	macs_peaks/J82_ChIP_pooled_peak_204343	541	.	8.92581	54.1354	50.6338	243
chr17	57504487	57505206	macs_peaks/J82_ChIP_pooled_peak_99897	524	.	8.92424	52.4347	48.9457	243
chr1	224302400	224302900	macs_peaks/J82_ChIP_pooled_peak_21240	569	.	8.92078	56.9374	53.4118	244
chr12	915295	916025	macs_peaks/J82_ChIP_pooled_peak_47468	631	.	8.91939	63.1443	59.5701	467
chr7	41258556	41259188	macs_peaks/J82_ChIP_pooled_peak_209268	631	.	8.91939	63.1443	59.5701	344
chr9	4832866	4833819	macs_peaks/J82_ChIP_pooled_peak_231284	648	.	8.91934	64.8389	61.2527	425
chr10	77228695	77229317	macs_peaks/J82_ChIP_pooled_peak_31373	648	.	8.91934	64.8389	61.2527	350
chr1	155910424	155911068	macs_peaks/J82_ChIP_pooled_peak_13840	648	.	8.91934	64.8389	61.2527	286
chr4	7862872	7863905	macs_peaks/J82_ChIP_pooled_peak_166419	896	.	8.91176	89.6553	85.9068	392
chr5	39411062	39411842	macs_peaks/J82_ChIP_pooled_peak_176880	856	.	8.90965	85.6864	81.9622	302
chr7	79953011	79954080	macs_peaks/J82_ChIP_pooled_peak_211480	591	.	8.90863	59.1402	55.5969	479
chr3	98282213	98283122	macs_peaks/J82_ChIP_pooled_peak_153955	636	.	8.90678	63.6464	60.0693	436
chr10	10827483	10829097	macs_peaks/J82_ChIP_pooled_peak_25961	681	.	8.90519	68.1539	64.542	1091
chr3	49388807	49389545	macs_peaks/J82_ChIP_pooled_peak_149345	596	.	8.90332	59.6797	56.1308	482
chr1	164307087	164307857	macs_peaks/J82_ChIP_pooled_peak_14816	596	.	8.90332	59.6797	56.1308	344
chr1	85744396	85745017	macs_peaks/J82_ChIP_pooled_peak_9379	596	.	8.90332	59.6797	56.1308	220
chr3	182041502	182042130	macs_peaks/J82_ChIP_pooled_peak_161901	771	.	8.90262	77.1714	73.4993	376
chr19	53505688	53506247	macs_peaks/J82_ChIP_pooled_peak_114190	844	.	8.90027	84.495	80.7776	265
chr15	93460601	93461541	macs_peaks/J82_ChIP_pooled_peak_82997	551	.	8.89619	55.1365	51.6269	667
chr2	119426161	119427029	macs_peaks/J82_ChIP_pooled_peak_119878	551	.	8.89619	55.1365	51.6269	609
chr8	101191582	101192523	macs_peaks/J82_ChIP_pooled_peak_224469	686	.	8.89374	68.6569	65.0425	630
chr10	14615503	14616169	macs_peaks/J82_ChIP_pooled_peak_26725	793	.	8.88725	79.3343	75.6479	344
chr12	133388951	133390011	macs_peaks/J82_ChIP_pooled_peak_61375	545	.	8.88411	54.5209	51.0145	771
chr3	128902245	128902972	macs_peaks/J82_ChIP_pooled_peak_157075	545	.	8.88411	54.5209	51.0145	417
chr15	48987059	48988147	macs_peaks/J82_ChIP_pooled_peak_80171	545	.	8.88411	54.5209	51.0145	334
chr10	63198156	63198812	macs_peaks/J82_ChIP_pooled_peak_30677	545	.	8.88411	54.5209	51.0145	312
chr20	36701489	36702310	macs_peaks/J82_ChIP_pooled_peak_133280	990	.	8.87794	99	95.1998	494
chr6	112537751	112539135	macs_peaks/J82_ChIP_pooled_peak_202280	522	.	8.87572	52.2343	48.7493	281
chr8	39769933	39770473	macs_peaks/J82_ChIP_pooled_peak_218722	595	.	8.87431	59.5436	55.9977	239
chr5	65157450	65158216	macs_peaks/J82_ChIP_pooled_peak_179127	741	.	8.87238	74.1732	70.5207	360
chr16	22037744	22038682	macs_peaks/J82_ChIP_pooled_peak_86575	741	.	8.87238	74.1732	70.5207	349
chr3	172347017	172348097	macs_peaks/J82_ChIP_pooled_peak_161163	741	.	8.87238	74.1732	70.5207	287
chr13	110280162	110281075	macs_peaks/J82_ChIP_pooled_peak_69276	606	.	8.8694	60.646	57.0916	470
chr9	84105544	84106165	macs_peaks/J82_ChIP_pooled_peak_235750	938	.	8.86586	93.8394	90.068	311
chr3	172909271	172909830	macs_peaks/J82_ChIP_pooled_peak_161209	938	.	8.86586	93.8394	90.068	307
chr2	139535289	139536177	macs_peaks/J82_ChIP_pooled_peak_121485	527	.	8.86095	52.7351	49.2444	445
chr17	35848180	35848841	macs_peaks/J82_ChIP_pooled_peak_97146	611	.	8.85692	61.1485	57.5894	368
chr20	10073525	10074351	macs_peaks/J82_ChIP_pooled_peak_129573	538	.	8.85569	53.8366	50.3366	308
chr17	75120079	75120770	macs_peaks/J82_ChIP_pooled_peak_102212	690	.	8.85521	69.0118	65.395	410
chr5	83667656	83668257	macs_peaks/J82_ChIP_pooled_peak_181186	661	.	8.84764	66.1606	62.5632	362
chr5	17258293	17258960	macs_peaks/J82_ChIP_pooled_peak_175330	745	.	8.84601	74.5817	70.9274	369
chr12	66057145	66057930	macs_peaks/J82_ChIP_pooled_peak_54190	571	.	8.84131	57.1427	53.6157	521
chr18	74777318	74777856	macs_peaks/J82_ChIP_pooled_peak_109630	571	.	8.84131	57.1427	53.6157	253
chr15	69849220	69850236	macs_peaks/J82_ChIP_pooled_peak_81565	504	.	8.84031	50.4047	46.9341	591
chr19	11488921	11489835	macs_peaks/J82_ChIP_pooled_peak_110527	504	.	8.84031	50.4047	46.9341	547
chr2	68177663	68178625	macs_peaks/J82_ChIP_pooled_peak_117171	504	.	8.84031	50.4047	46.9341	540
chrX	9309335	9310099	macs_peaks/J82_ChIP_pooled_peak_245959	504	.	8.84031	50.4047	46.9341	517
chrX	38675943	38676740	macs_peaks/J82_ChIP_pooled_peak_246415	504	.	8.84031	50.4047	46.9341	511
chr14	35008419	35009109	macs_peaks/J82_ChIP_pooled_peak_71640	504	.	8.84031	50.4047	46.9341	460
chr4	99547184	99547871	macs_peaks/J82_ChIP_pooled_peak_170441	504	.	8.84031	50.4047	46.9341	441
chr21	28942327	28943210	macs_peaks/J82_ChIP_pooled_peak_140496	504	.	8.84031	50.4047	46.9341	351
chr1	156095782	156096646	macs_peaks/J82_ChIP_pooled_peak_13881	504	.	8.84031	50.4047	46.9341	338
chr1	20927873	20928511	macs_peaks/J82_ChIP_pooled_peak_1930	504	.	8.84031	50.4047	46.9341	331
chr8	19128528	19129084	macs_peaks/J82_ChIP_pooled_peak_217341	504	.	8.84031	50.4047	46.9341	329
chr4	160437574	160438273	macs_peaks/J82_ChIP_pooled_peak_171693	504	.	8.84031	50.4047	46.9341	316
chrX	12263900	12264505	macs_peaks/J82_ChIP_pooled_peak_246049	504	.	8.84031	50.4047	46.9341	315
chrY	22559904	22560490	macs_peaks/J82_ChIP_pooled_peak_247724	504	.	8.84031	50.4047	46.9341	312
chr19	58730281	58730872	macs_peaks/J82_ChIP_pooled_peak_114948	504	.	8.84031	50.4047	46.9341	291
chr4	113020765	113021506	macs_peaks/J82_ChIP_pooled_peak_170690	504	.	8.84031	50.4047	46.9341	290
chr12	106695331	106695959	macs_peaks/J82_ChIP_pooled_peak_57874	504	.	8.84031	50.4047	46.9341	288
chrX	41748538	41749084	macs_peaks/J82_ChIP_pooled_peak_246496	504	.	8.84031	50.4047	46.9341	284
chr10	90016104	90017118	macs_peaks/J82_ChIP_pooled_peak_31756	504	.	8.84031	50.4047	46.9341	276
chr2	29346446	29347321	macs_peaks/J82_ChIP_pooled_peak_115812	504	.	8.84031	50.4047	46.9341	274
chr4	180066857	180067656	macs_peaks/J82_ChIP_pooled_peak_172375	504	.	8.84031	50.4047	46.9341	256
chr4	132987045	132987623	macs_peaks/J82_ChIP_pooled_peak_171076	504	.	8.84031	50.4047	46.9341	254
chr15	101299738	101300506	macs_peaks/J82_ChIP_pooled_peak_83414	504	.	8.84031	50.4047	46.9341	248
chr1	34409534	34410349	macs_peaks/J82_ChIP_pooled_peak_3462	504	.	8.84031	50.4047	46.9341	230
chr20	32921832	32922885	macs_peaks/J82_ChIP_pooled_peak_132344	1228	.	8.8391	122.86	118.941	729
chr16	66602828	66604335	macs_peaks/J82_ChIP_pooled_peak_90011	1031	.	8.83832	103.189	99.3669	397
chr1	51703135	51704000	macs_peaks/J82_ChIP_pooled_peak_5739	638	.	8.83519	63.8499	60.2692	434
chr5	96869700	96870526	macs_peaks/J82_ChIP_pooled_peak_182272	621	.	8.8328	62.1541	58.5874	370
chr17	26384807	26385528	macs_peaks/J82_ChIP_pooled_peak_96018	621	.	8.8328	62.1541	58.5874	341
chr8	30891476	30892103	macs_peaks/J82_ChIP_pooled_peak_217704	621	.	8.8328	62.1541	58.5874	252
chr1	50592323	50593070	macs_peaks/J82_ChIP_pooled_peak_5642	537	.	8.83256	53.7376	50.2386	346
chr13	84072151	84073116	macs_peaks/J82_ChIP_pooled_peak_66948	980	.	8.82478	98.0277	94.2326	597
chr6	55747136	55748238	macs_peaks/J82_ChIP_pooled_peak_199082	587	.	8.82436	58.7478	55.2066	767
chr11	73697675	73698532	macs_peaks/J82_ChIP_pooled_peak_44530	559	.	8.82382	55.9421	52.4247	394
chr8	102063751	102064583	macs_peaks/J82_ChIP_pooled_peak_224655	598	.	8.82047	59.8508	56.3009	306
chr20	42471880	42472489	macs_peaks/J82_ChIP_pooled_peak_134432	783	.	8.81992	78.3549	74.6748	309
chr3	162003540	162004126	macs_peaks/J82_ChIP_pooled_peak_160314	783	.	8.81992	78.3549	74.6748	301
chr1	70755626	70756545	macs_peaks/J82_ChIP_pooled_peak_8269	525	.	8.81367	52.5367	49.047	503
chr1	187660150	187661236	macs_peaks/J82_ChIP_pooled_peak_17358	586	.	8.81153	58.6878	55.1468	636
chr17	25860896	25861798	macs_peaks/J82_ChIP_pooled_peak_95940	586	.	8.81153	58.6878	55.1468	479
chr19	20793989	20794812	macs_peaks/J82_ChIP_pooled_peak_111099	586	.	8.81153	58.6878	55.1468	393
chr19	47273996	47274644	macs_peaks/J82_ChIP_pooled_peak_113301	586	.	8.81153	58.6878	55.1468	389
chr10	76696364	76697079	macs_peaks/J82_ChIP_pooled_peak_31336	586	.	8.81153	58.6878	55.1468	383
chr2	158343385	158343896	macs_peaks/J82_ChIP_pooled_peak_122789	586	.	8.81153	58.6878	55.1468	253
chr4	21769803	21770557	macs_peaks/J82_ChIP_pooled_peak_167999	631	.	8.80973	63.1608	59.5862	356
chr6	14533622	14534227	macs_peaks/J82_ChIP_pooled_peak_195048	1062	.	8.80687	106.297	102.458	273
chr8	49282298	49283056	macs_peaks/J82_ChIP_pooled_peak_219705	731	.	8.80024	73.1923	69.5464	384
chr3	170145780	170146552	macs_peaks/J82_ChIP_pooled_peak_160824	731	.	8.80024	73.1923	69.5464	319
chr2	172568379	172569236	macs_peaks/J82_ChIP_pooled_peak_123928	731	.	8.80024	73.1923	69.5464	275
chr6	113004037	113005061	macs_peaks/J82_ChIP_pooled_peak_202318	502	.	8.79789	50.2337	46.7659	653
chr13	30689019	30689641	macs_peaks/J82_ChIP_pooled_peak_62992	619	.	8.79362	61.9607	58.3947	357
chr12	109084840	109086488	macs_peaks/J82_ChIP_pooled_peak_58198	535	.	8.78315	53.5255	50.0271	485
chr6	148728305	148728838	macs_peaks/J82_ChIP_pooled_peak_204547	535	.	8.78315	53.5255	50.0271	287
chr8	224201	224752	macs_peaks/J82_ChIP_pooled_peak_217027	535	.	8.78315	53.5255	50.0271	268
chr7	93523690	93524478	macs_peaks/J82_ChIP_pooled_peak_212389	535	.	8.78315	53.5255	50.0271	241
chr20	25159409	25160402	macs_peaks/J82_ChIP_pooled_peak_131316	680	.	8.77754	68.029	64.4194	629
chr1	235035061	235035728	macs_peaks/J82_ChIP_pooled_peak_22783	680	.	8.77754	68.029	64.4194	331
chr2	96925537	96926495	macs_peaks/J82_ChIP_pooled_peak_118029	501	.	8.77337	50.1347	46.6674	696
chr14	101946954	101947831	macs_peaks/J82_ChIP_pooled_peak_77931	501	.	8.77337	50.1347	46.6674	480
chr6	140372424	140373256	macs_peaks/J82_ChIP_pooled_peak_204021	501	.	8.77337	50.1347	46.6674	330
chr8	35344107	35345114	macs_peaks/J82_ChIP_pooled_peak_218116	601	.	8.76835	60.1604	56.6087	641
chr4	22970877	22971790	macs_peaks/J82_ChIP_pooled_peak_168143	701	.	8.76488	70.194	66.5691	602
chr3	106446782	106447833	macs_peaks/J82_ChIP_pooled_peak_154594	701	.	8.76488	70.194	66.5691	537
chr3	171528971	171529987	macs_peaks/J82_ChIP_pooled_peak_161026	752	.	8.76352	75.2123	71.5531	423
chr12	1098820	1100106	macs_peaks/J82_ChIP_pooled_peak_47490	517	.	8.7567	51.7392	48.2569	811
chr19	52573320	52574441	macs_peaks/J82_ChIP_pooled_peak_114001	1209	.	8.75492	120.932	117.021	693
chr20	10584786	10586034	macs_peaks/J82_ChIP_pooled_peak_129649	773	.	8.7526	77.3788	73.7052	645
chr1	66840257	66840830	macs_peaks/J82_ChIP_pooled_peak_7832	628	.	8.75105	62.8651	59.2917	324
chr7	140745028	140746045	macs_peaks/J82_ChIP_pooled_peak_215840	511	.	8.74628	51.1387	47.6627	763
chr15	39186086	39186986	macs_peaks/J82_ChIP_pooled_peak_79357	561	.	8.74624	56.1523	52.6336	537
chr4	182867987	182868973	macs_peaks/J82_ChIP_pooled_peak_172430	561	.	8.74624	56.1523	52.6336	311
chr2	21526298	21527550	macs_peaks/J82_ChIP_pooled_peak_115518	561	.	8.74624	56.1523	52.6336	299
chr18	26734417	26735882	macs_peaks/J82_ChIP_pooled_peak_105795	611	.	8.7462	61.1682	57.609	993
chr18	6746502	6746980	macs_peaks/J82_ChIP_pooled_peak_104043	611	.	8.7462	61.1682	57.609	237
chr14	50987841	50989280	macs_peaks/J82_ChIP_pooled_peak_72694	712	.	8.74615	71.2041	67.5722	1080
chr11	9248119	9248683	macs_peaks/J82_ChIP_pooled_peak_35478	867	.	8.73352	86.7333	83.0027	283
chr1	185702939	185703549	macs_peaks/J82_ChIP_pooled_peak_17226	516	.	8.73328	51.6412	48.1595	344
chr3	24295896	24296690	macs_peaks/J82_ChIP_pooled_peak_145923	638	.	8.73177	63.8814	60.3006	380
chr7	100616596	100617789	macs_peaks/J82_ChIP_pooled_peak_212919	494	.	8.73117	49.4075	45.9456	838
chr5	1385984	1386824	macs_peaks/J82_ChIP_pooled_peak_173050	494	.	8.73117	49.4075	45.9456	588
chr14	90421691	90422467	macs_peaks/J82_ChIP_pooled_peak_76711	494	.	8.73117	49.4075	45.9456	482
chr19	4812748	4813615	macs_peaks/J82_ChIP_pooled_peak_110159	494	.	8.73117	49.4075	45.9456	471
chr16	89675319	89676161	macs_peaks/J82_ChIP_pooled_peak_93276	494	.	8.73117	49.4075	45.9456	441
chr22	31498297	31498978	macs_peaks/J82_ChIP_pooled_peak_141661	494	.	8.73117	49.4075	45.9456	428
chr11	88582335	88582986	macs_peaks/J82_ChIP_pooled_peak_46281	494	.	8.73117	49.4075	45.9456	423
chr19	4717160	4718255	macs_peaks/J82_ChIP_pooled_peak_110151	494	.	8.73117	49.4075	45.9456	420
chr15	82482484	82483092	macs_peaks/J82_ChIP_pooled_peak_82370	494	.	8.73117	49.4075	45.9456	365
chr13	50700245	50700915	macs_peaks/J82_ChIP_pooled_peak_65001	494	.	8.73117	49.4075	45.9456	356
chrX	24163786	24165310	macs_peaks/J82_ChIP_pooled_peak_246292	494	.	8.73117	49.4075	45.9456	355
chr7	83097335	83098092	macs_peaks/J82_ChIP_pooled_peak_211732	494	.	8.73117	49.4075	45.9456	355
chr3	23848241	23849066	macs_peaks/J82_ChIP_pooled_peak_145837	494	.	8.73117	49.4075	45.9456	342
chr10	60172013	60172717	macs_peaks/J82_ChIP_pooled_peak_30547	494	.	8.73117	49.4075	45.9456	334
chr6	141773164	141773863	macs_peaks/J82_ChIP_pooled_peak_204106	494	.	8.73117	49.4075	45.9456	333
chrX	14981792	14982386	macs_peaks/J82_ChIP_pooled_peak_246115	494	.	8.73117	49.4075	45.9456	288
chr2	235330638	235331480	macs_peaks/J82_ChIP_pooled_peak_128005	494	.	8.73117	49.4075	45.9456	276
chr6	140016460	140016998	macs_peaks/J82_ChIP_pooled_peak_203976	494	.	8.73117	49.4075	45.9456	272
chr7	111064668	111065793	macs_peaks/J82_ChIP_pooled_peak_213652	494	.	8.73117	49.4075	45.9456	259
chr2	102383395	102384077	macs_peaks/J82_ChIP_pooled_peak_118615	494	.	8.73117	49.4075	45.9456	259
chr17	27338306	27338943	macs_peaks/J82_ChIP_pooled_peak_96181	494	.	8.73117	49.4075	45.9456	254
chr18	2657625	2658669	macs_peaks/J82_ChIP_pooled_peak_103657	722	.	8.72811	72.2148	68.5755	688
chr1	115642096	115642961	macs_peaks/J82_ChIP_pooled_peak_12320	722	.	8.72811	72.2148	68.5755	500
chr5	55737084	55737684	macs_peaks/J82_ChIP_pooled_peak_178067	722	.	8.72811	72.2148	68.5755	305
chr7	81247553	81248388	macs_peaks/J82_ChIP_pooled_peak_211630	571	.	8.72303	57.1595	53.6323	239
chr3	157193409	157194317	macs_peaks/J82_ChIP_pooled_peak_159860	838	.	8.72153	83.8665	80.1525	634
chr9	84470137	84470981	macs_peaks/J82_ChIP_pooled_peak_235812	637	.	8.7133	63.7862	60.208	432
chr1	59911912	59912726	macs_peaks/J82_ChIP_pooled_peak_6984	576	.	8.71183	57.6635	54.131	342
chr3	168829735	168830561	macs_peaks/J82_ChIP_pooled_peak_160650	993	.	8.70764	99.3442	95.5422	414
chr11	69183222	69183818	macs_peaks/J82_ChIP_pooled_peak_43544	609	.	8.70741	60.9769	57.4186	262
chr12	101791336	101791964	macs_peaks/J82_ChIP_pooled_peak_57272	548	.	8.70514	54.8549	51.3463	371
chr5	112482556	112483242	macs_peaks/J82_ChIP_pooled_peak_183505	548	.	8.70514	54.8549	51.3463	344
chr14	81051140	81052111	macs_peaks/J82_ChIP_pooled_peak_75983	581	.	8.7009	58.1677	54.632	595
chr5	125781586	125782595	macs_peaks/J82_ChIP_pooled_peak_184694	581	.	8.7009	58.1677	54.632	555
chr18	3453694	3454277	macs_peaks/J82_ChIP_pooled_peak_103763	581	.	8.7009	58.1677	54.632	261
chr18	52409665	52410284	macs_peaks/J82_ChIP_pooled_peak_107898	531	.	8.69628	53.1505	49.657	370
chr20	8204053	8204943	macs_peaks/J82_ChIP_pooled_peak_129362	564	.	8.69249	56.463	52.9424	256
chr17	29954622	29955464	macs_peaks/J82_ChIP_pooled_peak_96505	692	.	8.68997	69.217	65.5975	446
chr5	73933803	73934660	macs_peaks/J82_ChIP_pooled_peak_180075	492	.	8.68927	49.2388	45.7798	427
chr3	86842719	86843254	macs_peaks/J82_ChIP_pooled_peak_153540	641	.	8.6853	64.1965	60.6138	284
chr4	92091943	92092897	macs_peaks/J82_ChIP_pooled_peak_170326	525	.	8.68219	52.5351	49.0454	681
chr6	37491769	37492767	macs_peaks/J82_ChIP_pooled_peak_197422	525	.	8.68219	52.5351	49.0454	572
chr2	28976017	28976805	macs_peaks/J82_ChIP_pooled_peak_115795	525	.	8.68219	52.5351	49.0454	403
chr15	88162111	88162777	macs_peaks/J82_ChIP_pooled_peak_82635	525	.	8.68219	52.5351	49.0454	364
chr4	77129401	77129970	macs_peaks/J82_ChIP_pooled_peak_169970	525	.	8.68219	52.5351	49.0454	327
chr17	836739	837410	macs_peaks/J82_ChIP_pooled_peak_93437	525	.	8.68219	52.5351	49.0454	314
chr8	125259589	125260194	macs_peaks/J82_ChIP_pooled_peak_226818	525	.	8.68219	52.5351	49.0454	232
chr1	72696264	72697045	macs_peaks/J82_ChIP_pooled_peak_8414	591	.	8.67978	59.1767	55.6329	305
chr8	132934803	132935417	macs_peaks/J82_ChIP_pooled_peak_227955	647	.	8.67589	64.7019	61.117	299
chr10	33355512	33356353	macs_peaks/J82_ChIP_pooled_peak_29220	574	.	8.67092	57.4718	53.9428	476
chr12	96199517	96200665	macs_peaks/J82_ChIP_pooled_peak_56785	574	.	8.67092	57.4718	53.9428	438
chr14	61938483	61939910	macs_peaks/J82_ChIP_pooled_peak_73877	618	.	8.6669	61.8844	58.3187	708
chr18	30760690	30761582	macs_peaks/J82_ChIP_pooled_peak_106080	618	.	8.6669	61.8844	58.3187	574
chr6	169470863	169471665	macs_peaks/J82_ChIP_pooled_peak_205715	618	.	8.6669	61.8844	58.3187	312
chr10	3508955	3510766	macs_peaks/J82_ChIP_pooled_peak_24885	618	.	8.6669	61.8844	58.3187	1015
chr3	17080705	17081560	macs_peaks/J82_ChIP_pooled_peak_145297	652	.	8.66666	65.2074	61.6172	512
chr14	61611904	61612610	macs_peaks/J82_ChIP_pooled_peak_73820	491	.	8.66506	49.1411	45.6831	354
chr1	160221580	160222378	macs_peaks/J82_ChIP_pooled_peak_14331	513	.	8.66376	51.349	47.8721	407
chr5	125851760	125852636	macs_peaks/J82_ChIP_pooled_peak_184713	524	.	8.66316	52.4533	48.9642	532
chr11	14037034	14037858	macs_peaks/J82_ChIP_pooled_peak_36275	762	.	8.66219	76.2631	72.5968	235
chr6	129965381	129966273	macs_peaks/J82_ChIP_pooled_peak_203253	601	.	8.65961	60.1866	56.6346	503
chr9	79148021	79149323	macs_peaks/J82_ChIP_pooled_peak_235236	873	.	8.65891	87.3216	83.5866	1023
chr8	140156851	140157576	macs_peaks/J82_ChIP_pooled_peak_229037	712	.	8.65598	71.241	67.6086	413
chr17	70132611	70133482	macs_peaks/J82_ChIP_pooled_peak_101407	712	.	8.65598	71.241	67.6086	388
chr7	80400655	80401318	macs_peaks/J82_ChIP_pooled_peak_211535	540	.	8.65147	54.0618	50.5608	332
chr5	71803184	71804167	macs_peaks/J82_ChIP_pooled_peak_179729	551	.	8.65117	55.1666	51.6561	724
chr6	140392102	140392895	macs_peaks/J82_ChIP_pooled_peak_204025	551	.	8.65117	55.1666	51.6561	406
chr7	22757510	22758500	macs_peaks/J82_ChIP_pooled_peak_207422	534	.	8.6407	53.4615	49.9636	478
chr14	74345069	74346360	macs_peaks/J82_ChIP_pooled_peak_75251	611	.	8.64031	61.1972	57.6377	304
chr3	110103238	110103948	macs_peaks/J82_ChIP_pooled_peak_154847	782	.	8.63253	78.2902	74.6105	318
chr11	14358454	14359231	macs_peaks/J82_ChIP_pooled_peak_36323	716	.	8.632	71.6544	68.0187	429
chr5	129987791	129988535	macs_peaks/J82_ChIP_pooled_peak_185112	572	.	8.63039	57.2812	53.753	294
chr5	73871380	73871920	macs_peaks/J82_ChIP_pooled_peak_180065	561	.	8.63023	56.176	52.6568	239
chr20	50358694	50359934	macs_peaks/J82_ChIP_pooled_peak_136962	1180	.	8.62865	118.054	114.159	758
chr14	68287009	68287638	macs_peaks/J82_ChIP_pooled_peak_74510	567	.	8.62796	56.7176	53.1928	308
chr4	2532594	2533143	macs_peaks/J82_ChIP_pooled_peak_165303	567	.	8.62796	56.7176	53.1928	257
chr6	12483678	12484622	macs_peaks/J82_ChIP_pooled_peak_194717	953	.	8.62769	95.3892	91.6084	420
chr13	105244101	105245187	macs_peaks/J82_ChIP_pooled_peak_68789	732	.	8.62442	73.267	69.6206	829
chr13	80205007	80205851	macs_peaks/J82_ChIP_pooled_peak_66746	660	.	8.62218	66.075	62.4781	500
chr10	62715728	62716440	macs_peaks/J82_ChIP_pooled_peak_30657	660	.	8.62218	66.075	62.4781	425
chr4	186835556	186836298	macs_peaks/J82_ChIP_pooled_peak_172593	660	.	8.62218	66.075	62.4781	376
chr18	57663472	57664168	macs_peaks/J82_ChIP_pooled_peak_108504	660	.	8.62218	66.075	62.4781	351
chr7	64786623	64787648	macs_peaks/J82_ChIP_pooled_peak_210734	484	.	8.62203	48.4156	44.9625	642
chr7	22599145	22599930	macs_peaks/J82_ChIP_pooled_peak_207393	484	.	8.62203	48.4156	44.9625	546
chr6	101396260	101397237	macs_peaks/J82_ChIP_pooled_peak_201628	484	.	8.62203	48.4156	44.9625	528
chr4	165569327	165570178	macs_peaks/J82_ChIP_pooled_peak_171827	484	.	8.62203	48.4156	44.9625	457
chr10	28248286	28249037	macs_peaks/J82_ChIP_pooled_peak_28347	484	.	8.62203	48.4156	44.9625	417
chr11	122067495	122068188	macs_peaks/J82_ChIP_pooled_peak_47194	484	.	8.62203	48.4156	44.9625	383
chr2	191333702	191334689	macs_peaks/J82_ChIP_pooled_peak_125517	484	.	8.62203	48.4156	44.9625	359
chr4	140003794	140004763	macs_peaks/J82_ChIP_pooled_peak_171174	484	.	8.62203	48.4156	44.9625	331
chr11	63933197	63933954	macs_peaks/J82_ChIP_pooled_peak_42163	484	.	8.62203	48.4156	44.9625	323
chr8	25032592	25033332	macs_peaks/J82_ChIP_pooled_peak_217487	484	.	8.62203	48.4156	44.9625	315
chr12	27143489	27143996	macs_peaks/J82_ChIP_pooled_peak_50373	484	.	8.62203	48.4156	44.9625	297
chr4	75859792	75860340	macs_peaks/J82_ChIP_pooled_peak_169942	484	.	8.62203	48.4156	44.9625	295
chr7	73026981	73027508	macs_peaks/J82_ChIP_pooled_peak_211059	484	.	8.62203	48.4156	44.9625	282
chr22	44020476	44021290	macs_peaks/J82_ChIP_pooled_peak_142427	484	.	8.62203	48.4156	44.9625	256
chr10	80733178	80734285	macs_peaks/J82_ChIP_pooled_peak_31559	484	.	8.62203	48.4156	44.9625	256
chr8	28198554	28199060	macs_peaks/J82_ChIP_pooled_peak_217556	484	.	8.62203	48.4156	44.9625	252
chr22	36307436	36307919	macs_peaks/J82_ChIP_pooled_peak_141903	484	.	8.62203	48.4156	44.9625	244
chr10	95848524	95849212	macs_peaks/J82_ChIP_pooled_peak_32080	484	.	8.62203	48.4156	44.9625	244
chr1	224822941	224823512	macs_peaks/J82_ChIP_pooled_peak_21317	484	.	8.62203	48.4156	44.9625	238
chr19	48232683	48233383	macs_peaks/J82_ChIP_pooled_peak_113477	484	.	8.62203	48.4156	44.9625	229
chr6	133055759	133056315	macs_peaks/J82_ChIP_pooled_peak_203475	511	.	8.61802	51.1558	47.6798	266
chr10	25180278	25181343	macs_peaks/J82_ChIP_pooled_peak_28017	754	.	8.61794	75.4365	71.7759	701
chr11	38190455	38191856	macs_peaks/J82_ChIP_pooled_peak_39141	754	.	8.61794	75.4365	71.7759	547
chr18	45855027	45855752	macs_peaks/J82_ChIP_pooled_peak_107383	754	.	8.61794	75.4365	71.7759	434
chr5	64235329	64236122	macs_peaks/J82_ChIP_pooled_peak_179025	489	.	8.61703	48.9467	45.4903	408
chr13	21871671	21872732	macs_peaks/J82_ChIP_pooled_peak_61733	560	.	8.60968	56.0809	52.5631	366
chr5	134738869	134739890	macs_peaks/J82_ChIP_pooled_peak_185956	516	.	8.60703	51.6602	48.1785	778
chr3	159504729	159505409	macs_peaks/J82_ChIP_pooled_peak_160068	803	.	8.60478	80.3189	76.6263	375
chr11	28481732	28482489	macs_peaks/J82_ChIP_pooled_peak_37888	803	.	8.60478	80.3189	76.6263	327
chr3	171591420	171592623	macs_peaks/J82_ChIP_pooled_peak_161035	741	.	8.59436	74.1887	70.5361	622
chr6	26200089	26200757	macs_peaks/J82_ChIP_pooled_peak_196593	813	.	8.59157	81.3338	77.6363	293
chr11	26736443	26737311	macs_peaks/J82_ChIP_pooled_peak_37686	581	.	8.59122	58.1974	54.6615	453
chr12	92279629	92280594	macs_peaks/J82_ChIP_pooled_peak_56257	581	.	8.59122	58.1974	54.6615	324
chr6	5190683	5192055	macs_peaks/J82_ChIP_pooled_peak_193664	983	.	8.5858	98.3677	94.5714	261
chr19	55185396	55186159	macs_peaks/J82_ChIP_pooled_peak_114550	890	.	8.58529	89.0015	85.2579	318
chr1	77939308	77940078	macs_peaks/J82_ChIP_pooled_peak_8771	796	.	8.58466	79.6357	75.9483	347
chr9	97040680	97041632	macs_peaks/J82_ChIP_pooled_peak_237599	702	.	8.58384	70.2707	66.6453	609
chr5	71703150	71704511	macs_peaks/J82_ChIP_pooled_peak_179699	702	.	8.58384	70.2707	66.6453	496
chr12	47179959	47181075	macs_peaks/J82_ChIP_pooled_peak_51881	609	.	8.58276	60.9078	57.3497	679
chr13	43302757	43303458	macs_peaks/J82_ChIP_pooled_peak_64386	609	.	8.58276	60.9078	57.3497	317
chr18	61121653	61122305	macs_peaks/J82_ChIP_pooled_peak_108783	609	.	8.58276	60.9078	57.3497	316
chr15	69384093	69384945	macs_peaks/J82_ChIP_pooled_peak_81541	515	.	8.58124	51.5497	48.0684	517
chr8	135732008	135733045	macs_peaks/J82_ChIP_pooled_peak_228492	482	.	8.58066	48.2493	44.7997	536
chr6	155483543	155484914	macs_peaks/J82_ChIP_pooled_peak_205034	531	.	8.57571	53.1748	49.6811	435
chr1	183245377	183246012	macs_peaks/J82_ChIP_pooled_peak_16947	531	.	8.57571	53.1748	49.6811	363
chr12	76256392	76257528	macs_peaks/J82_ChIP_pooled_peak_55112	498	.	8.5712	49.8587	46.3936	768
chr13	31366517	31367303	macs_peaks/J82_ChIP_pooled_peak_63124	558	.	8.56886	55.8915	52.3745	452
chr11	77490867	77491427	macs_peaks/J82_ChIP_pooled_peak_45280	613	.	8.55718	61.3279	57.7673	274
chr1	221622876	221623574	macs_peaks/J82_ChIP_pooled_peak_20865	602	.	8.5556	60.2217	56.6697	419
chr17	39071455	39072163	macs_peaks/J82_ChIP_pooled_peak_97587	838	.	8.55529	83.8378	80.1239	387
chr7	48179445	48180104	macs_peaks/J82_ChIP_pooled_peak_210115	744	.	8.55061	74.4704	70.8163	356
chr5	115313558	115314107	macs_peaks/J82_ChIP_pooled_peak_183787	744	.	8.55061	74.4704	70.8163	238
chr12	93443715	93444925	macs_peaks/J82_ChIP_pooled_peak_56398	569	.	8.55046	56.9033	53.3778	736
chr12	12780795	12781533	macs_peaks/J82_ChIP_pooled_peak_49033	651	.	8.5445	65.1038	61.5143	344
chr3	136351575	136352308	macs_peaks/J82_ChIP_pooled_peak_157905	651	.	8.5445	65.1038	61.5143	323
chr3	35870874	35871531	macs_peaks/J82_ChIP_pooled_peak_147136	651	.	8.5445	65.1038	61.5143	319
chr3	23691713	23692857	macs_peaks/J82_ChIP_pooled_peak_145807	651	.	8.5445	65.1038	61.5143	295
chr8	37270238	37271210	macs_peaks/J82_ChIP_pooled_peak_218335	651	.	8.5445	65.1038	61.5143	284
chr11	34417493	34418261	macs_peaks/J82_ChIP_pooled_peak_38635	585	.	8.54352	58.5157	54.978	400
chr20	44406823	44408512	macs_peaks/J82_ChIP_pooled_peak_134895	1067	.	8.5403	106.779	102.939	950
chr18	72658206	72658986	macs_peaks/J82_ChIP_pooled_peak_109445	502	.	8.53796	50.268	46.8	435
chr7	20641828	20642515	macs_peaks/J82_ChIP_pooled_peak_207231	551	.	8.53743	55.1972	51.6864	292
chr2	168068424	168069282	macs_peaks/J82_ChIP_pooled_peak_123541	551	.	8.53743	55.1972	51.6864	266
chr12	116966169	116967289	macs_peaks/J82_ChIP_pooled_peak_59405	557	.	8.53617	55.7394	52.2228	891
chr16	74970703	74971437	macs_peaks/J82_ChIP_pooled_peak_91111	557	.	8.53617	55.7394	52.2228	351
chr14	64720389	64721006	macs_peaks/J82_ChIP_pooled_peak_74144	557	.	8.53617	55.7394	52.2228	220
chr15	49919548	49920631	macs_peaks/J82_ChIP_pooled_peak_80243	491	.	8.53553	49.1624	45.7042	505
chr12	125400586	125401405	macs_peaks/J82_ChIP_pooled_peak_60663	491	.	8.53553	49.1624	45.7042	474
chr11	29140653	29142340	macs_peaks/J82_ChIP_pooled_peak_37954	628	.	8.53286	62.8481	59.2752	1074
chr11	12714844	12716216	macs_peaks/J82_ChIP_pooled_peak_36071	880	.	8.52918	88.0423	84.3044	448
chr4	13908932	13909556	macs_peaks/J82_ChIP_pooled_peak_167143	622	.	8.52296	62.2485	58.6806	258
chr8	59745002	59746237	macs_peaks/J82_ChIP_pooled_peak_220771	786	.	8.52153	78.6732	74.9919	694
chr9	89990346	89990982	macs_peaks/J82_ChIP_pooled_peak_236364	562	.	8.51963	56.2095	52.69	392
chr12	68136179	68136678	macs_peaks/J82_ChIP_pooled_peak_54439	562	.	8.51963	56.2095	52.69	257
chr5	170319895	170320581	macs_peaks/J82_ChIP_pooled_peak_191087	600	.	8.51847	60.0354	56.4847	458
chr2	208047443	208047977	macs_peaks/J82_ChIP_pooled_peak_126937	726	.	8.51773	72.6244	68.9818	275
chr16	53802261	53803083	macs_peaks/J82_ChIP_pooled_peak_88793	501	.	8.51543	50.1728	46.7054	381
chr1	204140610	204141230	macs_peaks/J82_ChIP_pooled_peak_18701	1016	.	8.51386	101.618	97.8043	331
chr10	116473850	116474673	macs_peaks/J82_ChIP_pooled_peak_32911	474	.	8.51289	47.4292	43.9856	565
chr7	129598130	129598994	macs_peaks/J82_ChIP_pooled_peak_214833	474	.	8.51289	47.4292	43.9856	466
chr18	13831639	13832354	macs_peaks/J82_ChIP_pooled_peak_104904	474	.	8.51289	47.4292	43.9856	460
chr1	245059559	245060382	macs_peaks/J82_ChIP_pooled_peak_23899	474	.	8.51289	47.4292	43.9856	450
chr1	14813024	14814253	macs_peaks/J82_ChIP_pooled_peak_1231	474	.	8.51289	47.4292	43.9856	443
chr2	218196113	218196848	macs_peaks/J82_ChIP_pooled_peak_127595	474	.	8.51289	47.4292	43.9856	427
chr9	137483953	137484638	macs_peaks/J82_ChIP_pooled_peak_244472	474	.	8.51289	47.4292	43.9856	425
chr3	48127966	48128768	macs_peaks/J82_ChIP_pooled_peak_149090	474	.	8.51289	47.4292	43.9856	380
chr12	114268652	114269504	macs_peaks/J82_ChIP_pooled_peak_59026	474	.	8.51289	47.4292	43.9856	363
chr10	63596791	63597485	macs_peaks/J82_ChIP_pooled_peak_30703	474	.	8.51289	47.4292	43.9856	360
chr4	96682411	96683089	macs_peaks/J82_ChIP_pooled_peak_170407	474	.	8.51289	47.4292	43.9856	356
chr10	107345370	107346382	macs_peaks/J82_ChIP_pooled_peak_32607	474	.	8.51289	47.4292	43.9856	348
chr14	50809274	50809846	macs_peaks/J82_ChIP_pooled_peak_72678	474	.	8.51289	47.4292	43.9856	338
chr6	143017655	143018489	macs_peaks/J82_ChIP_pooled_peak_204200	474	.	8.51289	47.4292	43.9856	318
chr10	74419896	74420542	macs_peaks/J82_ChIP_pooled_peak_31190	474	.	8.51289	47.4292	43.9856	310
chr10	120766260	120767049	macs_peaks/J82_ChIP_pooled_peak_33086	474	.	8.51289	47.4292	43.9856	304
chr6	122206377	122207010	macs_peaks/J82_ChIP_pooled_peak_202809	474	.	8.51289	47.4292	43.9856	303
chr2	43540206	43540928	macs_peaks/J82_ChIP_pooled_peak_116368	474	.	8.51289	47.4292	43.9856	297
chr11	129490443	129491168	macs_peaks/J82_ChIP_pooled_peak_47286	474	.	8.51289	47.4292	43.9856	297
chr21	23908869	23909551	macs_peaks/J82_ChIP_pooled_peak_140391	474	.	8.51289	47.4292	43.9856	264
chr2	220263449	220263965	macs_peaks/J82_ChIP_pooled_peak_127637	474	.	8.51289	47.4292	43.9856	258
chr15	57205422	57206036	macs_peaks/J82_ChIP_pooled_peak_80606	474	.	8.51289	47.4292	43.9856	238
chr10	44830184	44830676	macs_peaks/J82_ChIP_pooled_peak_30096	474	.	8.51289	47.4292	43.9856	237
chr22	45809327	45809890	macs_peaks/J82_ChIP_pooled_peak_142518	474	.	8.51289	47.4292	43.9856	236
chr3	20095840	20096522	macs_peaks/J82_ChIP_pooled_peak_145541	693	.	8.51171	69.3041	65.6838	414
chr20	57481889	57482470	macs_peaks/J82_ChIP_pooled_peak_138408	594	.	8.50797	59.4357	55.8903	245
chr5	171435050	171436720	macs_peaks/J82_ChIP_pooled_peak_191247	599	.	8.49861	59.9356	56.3852	774
chr7	46792361	46793019	macs_peaks/J82_ChIP_pooled_peak_209878	599	.	8.49861	59.9356	56.3852	404
chr7	80328779	80329642	macs_peaks/J82_ChIP_pooled_peak_211524	599	.	8.49861	59.9356	56.3852	365
chr2	182941680	182942814	macs_peaks/J82_ChIP_pooled_peak_124933	511	.	8.49637	51.1842	47.708	760
chr8	49084711	49085345	macs_peaks/J82_ChIP_pooled_peak_219676	511	.	8.49637	51.1842	47.708	257
chr1	59229973	59231076	macs_peaks/J82_ChIP_pooled_peak_6855	511	.	8.49637	51.1842	47.708	219
chr3	149224176	149224794	macs_peaks/J82_ChIP_pooled_peak_159045	834	.	8.49536	83.4217	79.7111	299
chr2	205815123	205815914	macs_peaks/J82_ChIP_pooled_peak_126855	539	.	8.49378	53.903	50.4028	447
chr5	20007238	20007805	macs_peaks/J82_ChIP_pooled_peak_175452	642	.	8.49294	64.2776	60.6944	280
chr1	144941218	144942036	macs_peaks/J82_ChIP_pooled_peak_12873	1096	.	8.49172	109.629	105.775	255
chr9	20685215	20685874	macs_peaks/J82_ChIP_pooled_peak_232620	582	.	8.48641	58.2362	54.7	289
chr1	223890231	223891239	macs_peaks/J82_ChIP_pooled_peak_21183	505	.	8.48028	50.5693	47.0968	703
chr17	69405312	69406418	macs_peaks/J82_ChIP_pooled_peak_101306	505	.	8.48028	50.5693	47.0968	643
chr16	67102063	67102786	macs_peaks/J82_ChIP_pooled_peak_90082	505	.	8.48028	50.5693	47.0968	441
chr4	168032105	168032720	macs_peaks/J82_ChIP_pooled_peak_171902	505	.	8.48028	50.5693	47.0968	295
chr1	35580975	35581544	macs_peaks/J82_ChIP_pooled_peak_3577	505	.	8.48028	50.5693	47.0968	265
chr6	21931783	21932356	macs_peaks/J82_ChIP_pooled_peak_196160	745	.	8.47787	74.566	70.9117	264
chr3	98312418	98312968	macs_peaks/J82_ChIP_pooled_peak_153964	510	.	8.47457	51.0899	47.6142	265
chr3	76111903	76112524	macs_peaks/J82_ChIP_pooled_peak_152964	472	.	8.47204	47.2652	43.8251	362
chr15	30230017	30230960	macs_peaks/J82_ChIP_pooled_peak_78745	592	.	8.47089	59.2505	55.7061	323
chr1	82182875	82183587	macs_peaks/J82_ChIP_pooled_peak_9111	592	.	8.47089	59.2505	55.7061	236
chr10	5587656	5588419	macs_peaks/J82_ChIP_pooled_peak_25234	499	.	8.47071	49.9835	46.5172	257
chr9	72475618	72476356	macs_peaks/J82_ChIP_pooled_peak_234644	1006	.	8.46576	100.667	96.8578	419
chr1	192795806	192796486	macs_peaks/J82_ChIP_pooled_peak_17598	663	.	8.46523	66.3085	62.7104	255
chr17	67571274	67572140	macs_peaks/J82_ChIP_pooled_peak_101130	477	.	8.46242	47.7708	44.3246	356
chr2	73240988	73241533	macs_peaks/J82_ChIP_pooled_peak_117403	532	.	8.46103	53.2093	49.7155	316
chr1	77006210	77006941	macs_peaks/J82_ChIP_pooled_peak_8673	482	.	8.45307	48.2766	44.8268	393
chr6	36880273	36881079	macs_peaks/J82_ChIP_pooled_peak_197330	482	.	8.45307	48.2766	44.8268	354
chr18	46472697	46473650	macs_peaks/J82_ChIP_pooled_peak_107493	471	.	8.44843	47.1702	43.7312	391
chr17	69895343	69895942	macs_peaks/J82_ChIP_pooled_peak_101362	542	.	8.44463	54.223	50.7202	259
chr16	29874095	29875153	macs_peaks/J82_ChIP_pooled_peak_87560	547	.	8.44439	54.7658	51.2576	457
chr1	241913009	241914022	macs_peaks/J82_ChIP_pooled_peak_23540	547	.	8.44439	54.7658	51.2576	440
chr12	71042402	71043157	macs_peaks/J82_ChIP_pooled_peak_54788	547	.	8.44439	54.7658	51.2576	399
chr2	207480828	207481315	macs_peaks/J82_ChIP_pooled_peak_126909	547	.	8.44439	54.7658	51.2576	255
chr10	36960476	36961177	macs_peaks/J82_ChIP_pooled_peak_29753	547	.	8.44439	54.7658	51.2576	252
chr5	76086210	76087675	macs_peaks/J82_ChIP_pooled_peak_180343	683	.	8.43958	68.3411	64.7278	580
chr8	124591798	124593076	macs_peaks/J82_ChIP_pooled_peak_226702	819	.	8.43646	81.9224	78.2211	992
chr12	24814453	24815107	macs_peaks/J82_ChIP_pooled_peak_50090	509	.	8.43132	50.9022	47.428	339
chr15	93346804	93347799	macs_peaks/J82_ChIP_pooled_peak_82975	481	.	8.43015	48.1822	44.7329	626
chr1	162319333	162320410	macs_peaks/J82_ChIP_pooled_peak_14600	481	.	8.43015	48.1822	44.7329	528
chr17	27706168	27706718	macs_peaks/J82_ChIP_pooled_peak_96245	481	.	8.43015	48.1822	44.7329	255
chr17	3985764	3986232	macs_peaks/J82_ChIP_pooled_peak_93822	497	.	8.42647	49.7953	46.3304	245
chr18	8800377	8801741	macs_peaks/J82_ChIP_pooled_peak_104294	486	.	8.42138	48.6885	45.2335	957
chr11	8927009	8927599	macs_peaks/J82_ChIP_pooled_peak_35413	644	.	8.41897	64.4202	60.8365	232
chr3	27574838	27576039	macs_peaks/J82_ChIP_pooled_peak_146247	861	.	8.41695	86.1325	82.4052	809
chr1	62696215	62697016	macs_peaks/J82_ChIP_pooled_peak_7316	725	.	8.41596	72.5485	68.906	388
chr11	38564711	38565283	macs_peaks/J82_ChIP_pooled_peak_39171	725	.	8.41596	72.5485	68.906	295
chr11	3116876	3117727	macs_peaks/J82_ChIP_pooled_peak_34691	703	.	8.41576	70.3752	66.7476	488
chr13	40139514	40140332	macs_peaks/J82_ChIP_pooled_peak_64015	589	.	8.41447	58.9675	55.4249	469
chr5	62751915	62752988	macs_peaks/J82_ChIP_pooled_peak_178906	589	.	8.41447	58.9675	55.4249	356
chr1	172828298	172828877	macs_peaks/J82_ChIP_pooled_peak_15765	589	.	8.41447	58.9675	55.4249	304
chr14	81491722	81492377	macs_peaks/J82_ChIP_pooled_peak_76023	491	.	8.41283	49.195	45.7367	352
chr3	151743635	151744507	macs_peaks/J82_ChIP_pooled_peak_159352	925	.	8.40867	92.5854	88.821	296
chr4	114388669	114389896	macs_peaks/J82_ChIP_pooled_peak_170730	464	.	8.40376	46.4483	43.014	915
chr1	1713898	1714861	macs_peaks/J82_ChIP_pooled_peak_67	464	.	8.40376	46.4483	43.014	665
chr1	8686254	8687021	macs_peaks/J82_ChIP_pooled_peak_691	464	.	8.40376	46.4483	43.014	422
chr1	150583694	150584673	macs_peaks/J82_ChIP_pooled_peak_13152	464	.	8.40376	46.4483	43.014	413
chr11	111957174	111957882	macs_peaks/J82_ChIP_pooled_peak_47088	464	.	8.40376	46.4483	43.014	361
chr15	30217660	30218452	macs_peaks/J82_ChIP_pooled_peak_78743	464	.	8.40376	46.4483	43.014	342
chr18	23987573	23988182	macs_peaks/J82_ChIP_pooled_peak_105577	464	.	8.40376	46.4483	43.014	336
chr22	39114400	39114998	macs_peaks/J82_ChIP_pooled_peak_142105	464	.	8.40376	46.4483	43.014	329
chr1	25068676	25069520	macs_peaks/J82_ChIP_pooled_peak_2417	464	.	8.40376	46.4483	43.014	315
chr6	89089701	89090379	macs_peaks/J82_ChIP_pooled_peak_200973	464	.	8.40376	46.4483	43.014	302
chr2	102090536	102091164	macs_peaks/J82_ChIP_pooled_peak_118570	464	.	8.40376	46.4483	43.014	296
chr6	136904152	136904690	macs_peaks/J82_ChIP_pooled_peak_203742	464	.	8.40376	46.4483	43.014	294
chr2	54799276	54800396	macs_peaks/J82_ChIP_pooled_peak_116735	464	.	8.40376	46.4483	43.014	293
chr4	40397767	40398390	macs_peaks/J82_ChIP_pooled_peak_169279	464	.	8.40376	46.4483	43.014	286
chr2	74007035	74007558	macs_peaks/J82_ChIP_pooled_peak_117420	464	.	8.40376	46.4483	43.014	274
chrX	24043460	24044009	macs_peaks/J82_ChIP_pooled_peak_246286	464	.	8.40376	46.4483	43.014	272
chr2	195914010	195914688	macs_peaks/J82_ChIP_pooled_peak_125810	464	.	8.40376	46.4483	43.014	271
chrX	96577314	96577837	macs_peaks/J82_ChIP_pooled_peak_246962	464	.	8.40376	46.4483	43.014	265
chr4	106986065	106986575	macs_peaks/J82_ChIP_pooled_peak_170581	464	.	8.40376	46.4483	43.014	258
chr11	66812567	66813760	macs_peaks/J82_ChIP_pooled_peak_43006	464	.	8.40376	46.4483	43.014	254
chr1	244432007	244432563	macs_peaks/J82_ChIP_pooled_peak_23808	464	.	8.40376	46.4483	43.014	253
chr19	7462592	7463127	macs_peaks/J82_ChIP_pooled_peak_110303	464	.	8.40376	46.4483	43.014	224
chr7	5465428	5466826	macs_peaks/J82_ChIP_pooled_peak_206246	464	.	8.40376	46.4483	43.014	1015
chr11	85538482	85539900	macs_peaks/J82_ChIP_pooled_peak_45969	767	.	8.39529	76.758	73.0897	802
chr9	112078132	112078993	macs_peaks/J82_ChIP_pooled_peak_239380	767	.	8.39529	76.758	73.0897	342
chr5	164751944	164752597	macs_peaks/J82_ChIP_pooled_peak_190224	653	.	8.39032	65.3466	61.7557	273
chr3	78555166	78556818	macs_peaks/J82_ChIP_pooled_peak_153102	631	.	8.38915	63.1732	59.5982	911
chr1	207417266	207418161	macs_peaks/J82_ChIP_pooled_peak_19182	631	.	8.38915	63.1732	59.5982	442
chr20	22902399	22903094	macs_peaks/J82_ChIP_pooled_peak_130985	631	.	8.38915	63.1732	59.5982	377
chr12	26209120	26209877	macs_peaks/J82_ChIP_pooled_peak_50263	631	.	8.38915	63.1732	59.5982	330
chr2	170319709	170320316	macs_peaks/J82_ChIP_pooled_peak_123720	631	.	8.38915	63.1732	59.5982	279
chr3	12689085	12689674	macs_peaks/J82_ChIP_pooled_peak_144419	631	.	8.38915	63.1732	59.5982	259
chr2	46975859	46976566	macs_peaks/J82_ChIP_pooled_peak_116537	582	.	8.38618	58.2836	54.7471	423
chr8	18523335	18524535	macs_peaks/J82_ChIP_pooled_peak_217315	495	.	8.37933	49.5941	46.1305	524
chr2	181607221	181608000	macs_peaks/J82_ChIP_pooled_peak_124838	495	.	8.37933	49.5941	46.1305	502
chr4	155481612	155482430	macs_peaks/J82_ChIP_pooled_peak_171516	495	.	8.37933	49.5941	46.1305	467
chr2	106021694	106023018	macs_peaks/J82_ChIP_pooled_peak_118880	495	.	8.37933	49.5941	46.1305	357
chr3	62589930	62590516	macs_peaks/J82_ChIP_pooled_peak_151423	495	.	8.37933	49.5941	46.1305	270
chr14	55685448	55686020	macs_peaks/J82_ChIP_pooled_peak_73280	593	.	8.37313	59.3001	55.7555	285
chr14	23121944	23122684	macs_peaks/J82_ChIP_pooled_peak_70719	473	.	8.37016	47.3939	43.9527	487
chr7	123366927	123367805	macs_peaks/J82_ChIP_pooled_peak_214405	484	.	8.35434	48.4079	44.9571	397
chr11	17098893	17099656	macs_peaks/J82_ChIP_pooled_peak_36609	537	.	8.3526	53.7968	50.2969	523
chr6	81478434	81479320	macs_peaks/J82_ChIP_pooled_peak_200426	537	.	8.3526	53.7968	50.2969	430
chr6	48793098	48795117	macs_peaks/J82_ChIP_pooled_peak_198618	537	.	8.3526	53.7968	50.2969	255
chr12	79190849	79191673	macs_peaks/J82_ChIP_pooled_peak_55398	532	.	8.35184	53.2535	49.7588	591
chr8	102462664	102464373	macs_peaks/J82_ChIP_pooled_peak_224738	715	.	8.34863	71.5927	67.9572	952
chr5	19770994	19772140	macs_peaks/J82_ChIP_pooled_peak_175439	715	.	8.34863	71.5927	67.9572	754
chr6	1597959	1598827	macs_peaks/J82_ChIP_pooled_peak_192959	613	.	8.34862	61.3343	57.7736	345
chr12	18312192	18312698	macs_peaks/J82_ChIP_pooled_peak_49597	505	.	8.34613	50.5304	47.0588	222
chr2	158687679	158688392	macs_peaks/J82_ChIP_pooled_peak_122813	461	.	8.34012	46.193	42.7637	251
chr12	24231684	24232578	macs_peaks/J82_ChIP_pooled_peak_50040	542	.	8.33836	54.2697	50.7667	542
chr7	93658060	93658587	macs_peaks/J82_ChIP_pooled_peak_212402	542	.	8.33836	54.2697	50.7667	254
chr11	23333368	23334466	macs_peaks/J82_ChIP_pooled_peak_37485	591	.	8.33756	59.1186	55.5756	296
chr9	97629960	97630943	macs_peaks/J82_ChIP_pooled_peak_237684	704	.	8.33615	70.4371	66.8092	295
chr10	10355334	10355986	macs_peaks/J82_ChIP_pooled_peak_25900	758	.	8.33217	75.8053	72.1418	314
chr3	24052905	24053640	macs_peaks/J82_ChIP_pooled_peak_145879	472	.	8.32477	47.2074	43.7677	246
chr5	33369949	33370626	macs_peaks/J82_ChIP_pooled_peak_176197	638	.	8.32067	63.8792	60.2985	421
chr3	152048604	152049531	macs_peaks/J82_ChIP_pooled_peak_159388	800	.	8.31764	80.0192	76.3306	628
chr6	1477524	1478197	macs_peaks/J82_ChIP_pooled_peak_192931	724	.	8.31706	72.4753	68.8351	339
chr9	10264946	10265842	macs_peaks/J82_ChIP_pooled_peak_231738	563	.	8.31322	56.3035	52.7836	554
chr4	178405490	178406221	macs_peaks/J82_ChIP_pooled_peak_172347	482	.	8.31024	48.2224	44.7729	452
chr8	128943697	128944434	macs_peaks/J82_ChIP_pooled_peak_227418	535	.	8.30583	53.5788	50.0804	347
chr6	99100819	99101477	macs_peaks/J82_ChIP_pooled_peak_201497	492	.	8.29645	49.2382	45.7792	378
chr5	172327723	172328710	macs_peaks/J82_ChIP_pooled_peak_191454	664	.	8.29531	66.4262	62.8274	484
chr18	7904347	7905160	macs_peaks/J82_ChIP_pooled_peak_104159	664	.	8.29531	66.4262	62.8274	382
chr8	105630112	105630713	macs_peaks/J82_ChIP_pooled_peak_225141	664	.	8.29531	66.4262	62.8274	310
chr1	179568649	179569256	macs_peaks/J82_ChIP_pooled_peak_16506	664	.	8.29531	66.4262	62.8274	256
chr7	96582073	96582669	macs_peaks/J82_ChIP_pooled_peak_212606	476	.	8.29522	47.6223	44.1776	259
chr7	130700301	130701598	macs_peaks/J82_ChIP_pooled_peak_214978	454	.	8.29461	45.4729	42.049	903
chr12	7340830	7341940	macs_peaks/J82_ChIP_pooled_peak_48529	454	.	8.29461	45.4729	42.049	736
chr5	133887599	133888853	macs_peaks/J82_ChIP_pooled_peak_185760	454	.	8.29461	45.4729	42.049	572
chr4	48129775	48130564	macs_peaks/J82_ChIP_pooled_peak_169494	454	.	8.29461	45.4729	42.049	545
chr7	20799138	20799786	macs_peaks/J82_ChIP_pooled_peak_207248	454	.	8.29461	45.4729	42.049	394
chr4	61876565	61877273	macs_peaks/J82_ChIP_pooled_peak_169717	454	.	8.29461	45.4729	42.049	336
chrX	44178707	44179245	macs_peaks/J82_ChIP_pooled_peak_246516	454	.	8.29461	45.4729	42.049	301
chr7	106808768	106809463	macs_peaks/J82_ChIP_pooled_peak_213410	454	.	8.29461	45.4729	42.049	295
chrX	17430585	17431850	macs_peaks/J82_ChIP_pooled_peak_246169	454	.	8.29461	45.4729	42.049	293
chr19	3014730	3015335	macs_peaks/J82_ChIP_pooled_peak_110063	454	.	8.29461	45.4729	42.049	278
chr19	45188244	45188810	macs_peaks/J82_ChIP_pooled_peak_112987	454	.	8.29461	45.4729	42.049	275
chr10	99400092	99400666	macs_peaks/J82_ChIP_pooled_peak_32221	454	.	8.29461	45.4729	42.049	274
chr11	129522639	129523148	macs_peaks/J82_ChIP_pooled_peak_47288	454	.	8.29461	45.4729	42.049	249
chr3	65913179	65913988	macs_peaks/J82_ChIP_pooled_peak_151822	454	.	8.29461	45.4729	42.049	238
chr19	41769574	41770195	macs_peaks/J82_ChIP_pooled_peak_112604	454	.	8.29461	45.4729	42.049	221
chr3	170468942	170470555	macs_peaks/J82_ChIP_pooled_peak_160891	884	.	8.29317	88.4501	84.7084	601
chr8	53607341	53608398	macs_peaks/J82_ChIP_pooled_peak_220057	583	.	8.29023	58.3391	54.8024	674
chr12	72629754	72630363	macs_peaks/J82_ChIP_pooled_peak_54922	583	.	8.29023	58.3391	54.8024	286
chr10	22605566	22606245	macs_peaks/J82_ChIP_pooled_peak_27656	497	.	8.28982	49.7463	46.2819	431
chr13	94615405	94616258	macs_peaks/J82_ChIP_pooled_peak_67480	674	.	8.28581	67.4455	63.8389	576
chr1	225791055	225792011	macs_peaks/J82_ChIP_pooled_peak_21419	706	.	8.2813	70.6404	67.0118	305
chr3	177553677	177554858	macs_peaks/J82_ChIP_pooled_peak_161522	706	.	8.2813	70.6404	67.0118	279
chr20	52961842	52962338	macs_peaks/J82_ChIP_pooled_peak_137471	706	.	8.2813	70.6404	67.0118	245
chr12	96030831	96031837	macs_peaks/J82_ChIP_pooled_peak_56752	486	.	8.27837	48.6241	45.1694	680
chr4	183227784	183228724	macs_peaks/J82_ChIP_pooled_peak_172455	486	.	8.27837	48.6241	45.1694	444
chr4	84128679	84129352	macs_peaks/J82_ChIP_pooled_peak_170116	486	.	8.27837	48.6241	45.1694	352
chr13	103381807	103382478	macs_peaks/J82_ChIP_pooled_peak_68647	631	.	8.27724	63.1021	59.5283	257
chr11	65046978	65047795	macs_peaks/J82_ChIP_pooled_peak_42486	684	.	8.27666	68.4651	64.8514	357
chr2	164457138	164458265	macs_peaks/J82_ChIP_pooled_peak_123329	475	.	8.27315	47.53	44.0857	370
chr2	196942699	196943334	macs_peaks/J82_ChIP_pooled_peak_125891	603	.	8.26911	60.3762	56.8231	362
chr3	165355815	165356624	macs_peaks/J82_ChIP_pooled_peak_160446	748	.	8.26904	74.8558	71.1989	286
chr20	5709648	5710780	macs_peaks/J82_ChIP_pooled_peak_129100	528	.	8.26081	52.8326	49.3413	628
chr2	114575756	114576801	macs_peaks/J82_ChIP_pooled_peak_119555	528	.	8.26081	52.8326	49.3413	388
chr17	25553395	25554042	macs_peaks/J82_ChIP_pooled_peak_95888	528	.	8.26081	52.8326	49.3413	388
chr6	7769747	7770393	macs_peaks/J82_ChIP_pooled_peak_194102	796	.	8.25937	79.6161	75.9289	406
chr5	164690368	164691004	macs_peaks/J82_ChIP_pooled_peak_190219	506	.	8.25661	50.6718	47.1986	286
chr9	135578575	135579155	macs_peaks/J82_ChIP_pooled_peak_243878	715	.	8.25105	71.5252	67.8902	327
chr14	61943394	61944176	macs_peaks/J82_ChIP_pooled_peak_73878	533	.	8.24773	53.3068	49.8119	367
chr9	22395540	22396355	macs_peaks/J82_ChIP_pooled_peak_232808	570	.	8.24755	57.0513	53.5251	517
chr13	37243904	37244713	macs_peaks/J82_ChIP_pooled_peak_63777	570	.	8.24618	57.0444	53.5182	450
chr9	33165114	33166039	macs_peaks/J82_ChIP_pooled_peak_233485	570	.	8.24618	57.0444	53.5182	381
chr3	14185894	14186696	macs_peaks/J82_ChIP_pooled_peak_144750	570	.	8.24618	57.0444	53.5182	352
chr5	51578971	51579844	macs_peaks/J82_ChIP_pooled_peak_177503	570	.	8.24618	57.0444	53.5182	252
chr6	34880343	34881546	macs_peaks/J82_ChIP_pooled_peak_197082	468	.	8.23547	46.8381	43.4008	364
chr5	136895863	136896515	macs_peaks/J82_ChIP_pooled_peak_186320	612	.	8.23379	61.2586	57.6985	398
chr5	123996909	123998018	macs_peaks/J82_ChIP_pooled_peak_184514	612	.	8.23379	61.2586	57.6985	347
chr4	21860503	21861007	macs_peaks/J82_ChIP_pooled_peak_168014	612	.	8.23379	61.2586	57.6985	244
chr10	127822571	127823238	macs_peaks/J82_ChIP_pooled_peak_33353	452	.	8.2318	45.2214	41.8015	408
chr15	67056192	67056885	macs_peaks/J82_ChIP_pooled_peak_81312	452	.	8.2318	45.2214	41.8015	368
chr3	124716841	124717730	macs_peaks/J82_ChIP_pooled_peak_156275	665	.	8.22999	66.5827	62.9831	614
chr18	26736948	26737792	macs_peaks/J82_ChIP_pooled_peak_105796	473	.	8.22936	47.3465	43.9056	373
chr9	31209640	31210377	macs_peaks/J82_ChIP_pooled_peak_233304	553	.	8.22663	55.3438	51.8322	362
chr18	55592868	55593751	macs_peaks/J82_ChIP_pooled_peak_108187	654	.	8.22318	65.4744	61.8828	391
chr18	31950487	31951534	macs_peaks/J82_ChIP_pooled_peak_106160	462	.	8.2194	46.238	42.808	403
chr6	37016388	37017231	macs_peaks/J82_ChIP_pooled_peak_197355	462	.	8.2194	46.238	42.808	388
chr7	47802869	47803687	macs_peaks/J82_ChIP_pooled_peak_210049	462	.	8.2194	46.238	42.808	356
chr1	183811120	183812094	macs_peaks/J82_ChIP_pooled_peak_17015	563	.	8.21676	56.363	52.8429	587
chr5	55574122	55575010	macs_peaks/J82_ChIP_pooled_peak_178027	563	.	8.21676	56.363	52.8429	249
chr20	42567559	42568652	macs_peaks/J82_ChIP_pooled_peak_134458	696	.	8.21397	69.6915	66.0698	645
chr13	96146168	96146878	macs_peaks/J82_ChIP_pooled_peak_67684	766	.	8.21372	76.6294	72.9616	395
chr16	77332117	77333488	macs_peaks/J82_ChIP_pooled_peak_91347	472	.	8.20764	47.2552	43.8151	604
chr9	126471993	126473035	macs_peaks/J82_ChIP_pooled_peak_241467	739	.	8.20592	73.9096	70.2593	708
chr13	75399332	75400400	macs_peaks/J82_ChIP_pooled_peak_66311	600	.	8.202	60.0207	56.47	276
chr3	155663737	155664552	macs_peaks/J82_ChIP_pooled_peak_159680	786	.	8.20038	78.6723	74.9911	415
chr8	122572799	122573447	macs_peaks/J82_ChIP_pooled_peak_226410	541	.	8.19957	54.1457	50.6439	344
chr8	115560951	115561454	macs_peaks/J82_ChIP_pooled_peak_225735	781	.	8.19882	78.1283	74.4501	253
chr6	49508227	49509519	macs_peaks/J82_ChIP_pooled_peak_198662	482	.	8.19649	48.2729	44.8232	930
chr12	110649543	110650132	macs_peaks/J82_ChIP_pooled_peak_58471	487	.	8.19113	48.782	45.3267	337
chr1	77101209	77102204	macs_peaks/J82_ChIP_pooled_peak_8683	865	.	8.18685	86.5673	82.8371	517
chr5	149699556	149700410	macs_peaks/J82_ChIP_pooled_peak_188354	471	.	8.18604	47.1642	43.7253	459
chr1	214567801	214568578	macs_peaks/J82_ChIP_pooled_peak_20100	492	.	8.1859	49.2912	45.8319	435
chr1	244080554	244081250	macs_peaks/J82_ChIP_pooled_peak_23731	492	.	8.1859	49.2912	45.8319	369
chrX	3186149	3187486	macs_peaks/J82_ChIP_pooled_peak_245878	445	.	8.18548	44.5033	41.0885	887
chr5	139702303	139704085	macs_peaks/J82_ChIP_pooled_peak_186837	445	.	8.18548	44.5033	41.0885	859
chr14	34246405	34247514	macs_peaks/J82_ChIP_pooled_peak_71569	445	.	8.18548	44.5033	41.0885	755
chr15	63427541	63428432	macs_peaks/J82_ChIP_pooled_peak_81048	445	.	8.18548	44.5033	41.0885	619
chr2	55336299	55337164	macs_peaks/J82_ChIP_pooled_peak_116776	445	.	8.18548	44.5033	41.0885	589
chr18	24159505	24160474	macs_peaks/J82_ChIP_pooled_peak_105596	445	.	8.18548	44.5033	41.0885	581
chr7	32099053	32100020	macs_peaks/J82_ChIP_pooled_peak_208447	445	.	8.18548	44.5033	41.0885	555
chr21	35343532	35344472	macs_peaks/J82_ChIP_pooled_peak_140653	445	.	8.18548	44.5033	41.0885	546
chr5	130233243	130233953	macs_peaks/J82_ChIP_pooled_peak_185122	445	.	8.18548	44.5033	41.0885	472
chr16	87497880	87498627	macs_peaks/J82_ChIP_pooled_peak_92919	445	.	8.18548	44.5033	41.0885	396
chr4	90147662	90148282	macs_peaks/J82_ChIP_pooled_peak_170296	445	.	8.18548	44.5033	41.0885	361
chr2	194711675	194712306	macs_peaks/J82_ChIP_pooled_peak_125798	445	.	8.18548	44.5033	41.0885	355
chr14	61650713	61651417	macs_peaks/J82_ChIP_pooled_peak_73830	445	.	8.18548	44.5033	41.0885	339
chr2	227448293	227448880	macs_peaks/J82_ChIP_pooled_peak_127827	445	.	8.18548	44.5033	41.0885	336
chr2	169868575	169869202	macs_peaks/J82_ChIP_pooled_peak_123682	445	.	8.18548	44.5033	41.0885	333
chr11	125985730	125986282	macs_peaks/J82_ChIP_pooled_peak_47234	445	.	8.18548	44.5033	41.0885	303
chr10	105887858	105888402	macs_peaks/J82_ChIP_pooled_peak_32567	445	.	8.18548	44.5033	41.0885	298
chr7	102033742	102034325	macs_peaks/J82_ChIP_pooled_peak_213039	445	.	8.18548	44.5033	41.0885	284
chr3	42726082	42726703	macs_peaks/J82_ChIP_pooled_peak_148100	445	.	8.18548	44.5033	41.0885	264
chr10	80218686	80219275	macs_peaks/J82_ChIP_pooled_peak_31530	445	.	8.18548	44.5033	41.0885	264
chrX	41161444	41161949	macs_peaks/J82_ChIP_pooled_peak_246484	445	.	8.18548	44.5033	41.0885	256
chr2	85323068	85323660	macs_peaks/J82_ChIP_pooled_peak_117705	445	.	8.18548	44.5033	41.0885	253
chr21	28168291	28168783	macs_peaks/J82_ChIP_pooled_peak_140463	445	.	8.18548	44.5033	41.0885	233
chr11	67780914	67782716	macs_peaks/J82_ChIP_pooled_peak_43190	445	.	8.18548	44.5033	41.0885	1031
chr18	28854784	28855296	macs_peaks/J82_ChIP_pooled_peak_105935	604	.	8.18127	60.4426	56.8891	253
chr4	163604859	163605707	macs_peaks/J82_ChIP_pooled_peak_171773	476	.	8.17742	47.6592	44.2139	471
chr7	28895327	28895992	macs_peaks/J82_ChIP_pooled_peak_208123	476	.	8.17742	47.6592	44.2139	281
chr16	84763391	84764548	macs_peaks/J82_ChIP_pooled_peak_92328	503	.	8.17583	50.3099	46.8418	389
chr1	221891659	221892332	macs_peaks/J82_ChIP_pooled_peak_20902	503	.	8.17583	50.3099	46.8418	369
chr6	27099765	27100801	macs_peaks/J82_ChIP_pooled_peak_196708	763	.	8.17533	76.3703	72.7036	359
chr2	143701590	143702629	macs_peaks/J82_ChIP_pooled_peak_121691	614	.	8.17327	61.4632	57.902	385
chr9	82424785	82425475	macs_peaks/J82_ChIP_pooled_peak_235620	614	.	8.17327	61.4632	57.902	335
chr9	35517874	35518684	macs_peaks/J82_ChIP_pooled_peak_233866	593	.	8.17288	59.334	55.7893	455
chr1	178580991	178581867	macs_peaks/J82_ChIP_pooled_peak_16392	518	.	8.16903	51.8732	48.3901	575
chr6	52280906	52281796	macs_peaks/J82_ChIP_pooled_peak_198815	518	.	8.16903	51.8732	48.3901	571
chr2	173153247	173153772	macs_peaks/J82_ChIP_pooled_peak_124001	518	.	8.16903	51.8732	48.3901	270
chr17	62978190	62978842	macs_peaks/J82_ChIP_pooled_peak_100568	518	.	8.16903	51.8732	48.3901	249
chr13	33001615	33002910	macs_peaks/J82_ChIP_pooled_peak_63335	513	.	8.16624	51.3291	47.8522	665
chr1	192454714	192455611	macs_peaks/J82_ChIP_pooled_peak_17565	560	.	8.16203	56.0895	52.5713	332
chr18	9619369	9620076	macs_peaks/J82_ChIP_pooled_peak_104384	560	.	8.16203	56.0895	52.5713	302
chr7	17300876	17301484	macs_peaks/J82_ChIP_pooled_peak_206972	560	.	8.16203	56.0895	52.5713	287
chr20	42478113	42479211	macs_peaks/J82_ChIP_pooled_peak_134434	656	.	8.15904	65.6348	62.0426	595
chr12	9425374	9426326	macs_peaks/J82_ChIP_pooled_peak_48681	635	.	8.15817	63.5051	59.9286	679
chr8	125284160	125285125	macs_peaks/J82_ChIP_pooled_peak_226826	603	.	8.15612	60.3074	56.7546	426
chr14	62273273	62273909	macs_peaks/J82_ChIP_pooled_peak_73947	603	.	8.15612	60.3074	56.7546	339
chr16	81934868	81936204	macs_peaks/J82_ChIP_pooled_peak_91912	645	.	8.15104	64.5264	60.9421	375
chr7	43531485	43532224	macs_peaks/J82_ChIP_pooled_peak_209506	645	.	8.15104	64.5264	60.9421	275
chr1	213292955	213293647	macs_peaks/J82_ChIP_pooled_peak_19947	533	.	8.14837	53.3685	49.8733	438
chr3	134046281	134047398	macs_peaks/J82_ChIP_pooled_peak_157607	687	.	8.14665	68.7463	65.1315	488
chr9	112269593	112270327	macs_peaks/J82_ChIP_pooled_peak_239428	687	.	8.14665	68.7463	65.1315	327
chr5	46105508	46106088	macs_peaks/J82_ChIP_pooled_peak_177374	687	.	8.14665	68.7463	65.1315	259
chr20	9274708	9275412	macs_peaks/J82_ChIP_pooled_peak_129481	687	.	8.14665	68.7463	65.1315	238
chr10	117466120	117466663	macs_peaks/J82_ChIP_pooled_peak_32945	443	.	8.14619	44.3464	40.9351	283
chr8	108449503	108450363	macs_peaks/J82_ChIP_pooled_peak_225381	607	.	8.1449	60.7774	57.2201	351
chr8	32283780	32285100	macs_peaks/J82_ChIP_pooled_peak_217835	729	.	8.1428	72.9667	69.3225	658
chr1	98792584	98793588	macs_peaks/J82_ChIP_pooled_peak_10862	543	.	8.14003	54.3887	50.8849	691
chr12	77113749	77114420	macs_peaks/J82_ChIP_pooled_peak_55237	543	.	8.14003	54.3887	50.8849	318
chr12	71551313	71553041	macs_peaks/J82_ChIP_pooled_peak_54826	474	.	8.13839	47.4925	44.0483	1299
chr3	176872495	176873047	macs_peaks/J82_ChIP_pooled_peak_161414	570	.	8.1379	57.0285	53.5027	307
chr11	47120951	47121661	macs_peaks/J82_ChIP_pooled_peak_40331	814	.	8.13639	81.4087	77.711	331
chr3	174976350	174976910	macs_peaks/J82_ChIP_pooled_peak_161304	649	.	8.13263	64.9502	61.3617	320
chr10	33298823	33299775	macs_peaks/J82_ChIP_pooled_peak_29206	554	.	8.13206	55.4093	51.8974	536
chr1	198094729	198095617	macs_peaks/J82_ChIP_pooled_peak_17871	564	.	8.12442	56.4301	52.9096	571
chr6	110111244	110112154	macs_peaks/J82_ChIP_pooled_peak_202103	564	.	8.12442	56.4301	52.9096	445
chr10	15884468	15885104	macs_peaks/J82_ChIP_pooled_peak_26924	564	.	8.12442	56.4301	52.9096	245
chr2	47426079	47426785	macs_peaks/J82_ChIP_pooled_peak_116576	442	.	8.12349	44.2554	40.8446	473
chr12	63054497	63055467	macs_peaks/J82_ChIP_pooled_peak_53853	442	.	8.12349	44.2554	40.8446	346
chr7	24231515	24232140	macs_peaks/J82_ChIP_pooled_peak_207594	442	.	8.12349	44.2554	40.8446	310
chr6	109389356	109389925	macs_peaks/J82_ChIP_pooled_peak_202062	442	.	8.12349	44.2554	40.8446	253
chr3	105681218	105681832	macs_peaks/J82_ChIP_pooled_peak_154541	521	.	8.11923	52.1707	48.6861	321
chr8	59762914	59763741	macs_peaks/J82_ChIP_pooled_peak_220774	653	.	8.11461	65.3745	61.7835	583
chr7	111743031	111744239	macs_peaks/J82_ChIP_pooled_peak_213693	452	.	8.11402	45.2741	41.8538	458
chr17	59504676	59505482	macs_peaks/J82_ChIP_pooled_peak_100151	452	.	8.11402	45.2741	41.8538	379
chr18	25582853	25584404	macs_peaks/J82_ChIP_pooled_peak_105714	457	.	8.10947	45.7836	42.3565	703
chr4	6697300	6698312	macs_peaks/J82_ChIP_pooled_peak_166124	462	.	8.10505	46.2933	42.8629	336
chr9	706679	707356	macs_peaks/J82_ChIP_pooled_peak_230855	462	.	8.10505	46.2933	42.8629	322
chr5	40410077	40411532	macs_peaks/J82_ChIP_pooled_peak_176957	631	.	8.09693	63.1574	59.5829	1055
chr14	47710260	47710818	macs_peaks/J82_ChIP_pooled_peak_72454	473	.	8.09654	47.3129	43.8721	318
chr8	41649580	41650451	macs_peaks/J82_ChIP_pooled_peak_219051	483	.	8.08845	48.333	44.8824	593
chr20	8199277	8200104	macs_peaks/J82_ChIP_pooled_peak_129361	493	.	8.08076	49.3534	45.8938	383
chr8	120883225	120883811	macs_peaks/J82_ChIP_pooled_peak_226248	493	.	8.08076	49.3534	45.8938	311
chr4	31090356	31091034	macs_peaks/J82_ChIP_pooled_peak_168936	762	.	8.07999	76.25	72.5837	346
chr4	99699237	99700025	macs_peaks/J82_ChIP_pooled_peak_170453	678	.	8.07932	67.8046	64.1964	330
chr4	15079450	15080358	macs_peaks/J82_ChIP_pooled_peak_167295	635	.	8.07891	63.5822	60.0051	354
chr12	93624087	93624699	macs_peaks/J82_ChIP_pooled_peak_56425	635	.	8.07891	63.5822	60.0051	299
chr12	125188199	125188909	macs_peaks/J82_ChIP_pooled_peak_60603	635	.	8.07891	63.5822	60.0051	235
chr1	221270857	221271669	macs_peaks/J82_ChIP_pooled_peak_20825	593	.	8.07844	59.3602	55.815	440
chr5	124160462	124161082	macs_peaks/J82_ChIP_pooled_peak_184542	593	.	8.07844	59.3602	55.815	249
chr9	134510601	134511104	macs_peaks/J82_ChIP_pooled_peak_243610	593	.	8.07844	59.3602	55.815	244
chr2	188915209	188916021	macs_peaks/J82_ChIP_pooled_peak_125288	551	.	8.07789	55.1389	51.6288	488
chr16	57916351	57917160	macs_peaks/J82_ChIP_pooled_peak_89330	551	.	8.07789	55.1389	51.6288	387
chr8	55065809	55066456	macs_peaks/J82_ChIP_pooled_peak_220228	551	.	8.07789	55.1389	51.6288	318
chr2	136705709	136707109	macs_peaks/J82_ChIP_pooled_peak_121307	509	.	8.07724	50.9186	47.4438	839
chr8	101918691	101919606	macs_peaks/J82_ChIP_pooled_peak_224621	509	.	8.07724	50.9186	47.4438	427
chr3	58025690	58026308	macs_peaks/J82_ChIP_pooled_peak_150781	509	.	8.07724	50.9186	47.4438	314
chr1	182089454	182090450	macs_peaks/J82_ChIP_pooled_peak_16794	466	.	8.07646	46.6998	43.2637	368
chr3	139020699	139021745	macs_peaks/J82_ChIP_pooled_peak_158186	435	.	8.07634	43.5394	40.1339	683
chr15	60120162	60121289	macs_peaks/J82_ChIP_pooled_peak_80805	435	.	8.07634	43.5394	40.1339	683
chr6	154725884	154726762	macs_peaks/J82_ChIP_pooled_peak_204969	435	.	8.07634	43.5394	40.1339	542
chr14	74768744	74769496	macs_peaks/J82_ChIP_pooled_peak_75309	435	.	8.07634	43.5394	40.1339	502
chr1	200504482	200505176	macs_peaks/J82_ChIP_pooled_peak_18132	435	.	8.07634	43.5394	40.1339	455
chr19	48012930	48013661	macs_peaks/J82_ChIP_pooled_peak_113438	435	.	8.07634	43.5394	40.1339	433
chr1	20651365	20652153	macs_peaks/J82_ChIP_pooled_peak_1899	435	.	8.07634	43.5394	40.1339	379
chr7	40590945	40591603	macs_peaks/J82_ChIP_pooled_peak_209200	435	.	8.07634	43.5394	40.1339	371
chr2	143620911	143621548	macs_peaks/J82_ChIP_pooled_peak_121678	435	.	8.07634	43.5394	40.1339	353
chr12	56519832	56520461	macs_peaks/J82_ChIP_pooled_peak_53218	435	.	8.07634	43.5394	40.1339	315
chr2	238171664	238172224	macs_peaks/J82_ChIP_pooled_peak_128076	435	.	8.07634	43.5394	40.1339	273
chr12	54956690	54957378	macs_peaks/J82_ChIP_pooled_peak_53056	435	.	8.07634	43.5394	40.1339	254
chr21	24534710	24535192	macs_peaks/J82_ChIP_pooled_peak_140402	435	.	8.07634	43.5394	40.1339	252
chr12	30766337	30766843	macs_peaks/J82_ChIP_pooled_peak_50743	435	.	8.07634	43.5394	40.1339	252
chr15	60095785	60096261	macs_peaks/J82_ChIP_pooled_peak_80803	435	.	8.07634	43.5394	40.1339	249
chr6	143497694	143498251	macs_peaks/J82_ChIP_pooled_peak_204246	435	.	8.07634	43.5394	40.1339	246
chr15	43460393	43461291	macs_peaks/J82_ChIP_pooled_peak_79832	435	.	8.07634	43.5394	40.1339	206
chr8	58431538	58432237	macs_peaks/J82_ChIP_pooled_peak_220608	503	.	8.07344	50.3741	46.9057	370
chr9	134552169	134553592	macs_peaks/J82_ChIP_pooled_peak_243622	656	.	8.068	65.6273	62.035	754
chr18	22448246	22449374	macs_peaks/J82_ChIP_pooled_peak_105448	524	.	8.0598	52.4166	48.9276	858
chr20	33787357	33788564	macs_peaks/J82_ChIP_pooled_peak_132542	676	.	8.05785	67.6729	64.0657	618
chr2	147336689	147337655	macs_peaks/J82_ChIP_pooled_peak_121942	534	.	8.05343	53.4382	49.9408	699
chr11	37807972	37808523	macs_peaks/J82_ChIP_pooled_peak_39118	539	.	8.05036	53.9491	50.4486	295
chr3	43784077	43784999	macs_peaks/J82_ChIP_pooled_peak_148270	544	.	8.04735	54.4601	50.9541	615
chr3	101647700	101648349	macs_peaks/J82_ChIP_pooled_peak_154298	455	.	8.04492	45.5147	42.0904	408
chr13	99201188	99202343	macs_peaks/J82_ChIP_pooled_peak_68075	491	.	8.04143	49.1764	45.7182	280
chr5	130715306	130715873	macs_peaks/J82_ChIP_pooled_peak_185170	507	.	8.03201	50.7087	47.2354	252
chr11	27948089	27948984	macs_peaks/J82_ChIP_pooled_peak_37836	795	.	8.02416	79.5399	75.8529	311
chr6	15956431	15957077	macs_peaks/J82_ChIP_pooled_peak_195352	753	.	8.02058	75.3155	71.6557	292
chr13	30031318	30032115	macs_peaks/J82_ChIP_pooled_peak_62863	710	.	8.01655	71.091	67.4597	406
chr9	100607158	100607928	macs_peaks/J82_ChIP_pooled_peak_238137	710	.	8.01655	71.091	67.4597	307
chr11	29039847	29040782	macs_peaks/J82_ChIP_pooled_peak_37948	611	.	8.01344	61.107	57.5483	533
chr20	48900706	48902530	macs_peaks/J82_ChIP_pooled_peak_136421	1250	.	8.01241	125.077	121.147	1424
chr13	32299747	32300422	macs_peaks/J82_ChIP_pooled_peak_63259	668	.	8.01199	66.8664	63.2648	428
chr16	74513867	74514764	macs_peaks/J82_ChIP_pooled_peak_91055	668	.	8.01199	66.8664	63.2648	323
chr16	77629959	77630498	macs_peaks/J82_ChIP_pooled_peak_91388	668	.	8.01199	66.8664	63.2648	285
chr8	102471629	102472702	macs_peaks/J82_ChIP_pooled_peak_224741	616	.	8.01118	61.6186	58.0569	638
chr11	93356361	93357000	macs_peaks/J82_ChIP_pooled_peak_46579	479	.	8.00814	47.9787	44.5318	291
chr1	96775147	96775861	macs_peaks/J82_ChIP_pooled_peak_10696	626	.	8.00678	62.6418	59.0721	335
chr12	46759588	46760216	macs_peaks/J82_ChIP_pooled_peak_51806	626	.	8.00678	62.6418	59.0721	276
chr8	32487985	32489752	macs_peaks/J82_ChIP_pooled_peak_217857	636	.	8.00254	63.6652	60.088	888
chr10	32185687	32186485	macs_peaks/J82_ChIP_pooled_peak_29063	453	.	8.00245	45.3368	41.9158	393
chr2	40544185	40544793	macs_peaks/J82_ChIP_pooled_peak_116264	453	.	8.00245	45.3368	41.9158	278
chr10	30474508	30475469	macs_peaks/J82_ChIP_pooled_peak_28777	584	.	8.00076	58.4173	54.8798	504
chr1	212686363	212687051	macs_peaks/J82_ChIP_pooled_peak_19865	584	.	8.00076	58.4173	54.8798	338
chr5	111015722	111017224	macs_peaks/J82_ChIP_pooled_peak_183310	14923	.	77.4443	1492.39	1484.63	813
chr5	162806242	162807193	macs_peaks/J82_ChIP_pooled_peak_190074	10620	.	74.8176	1062.04	1056.02	524
chr8	52811215	52812343	macs_peaks/J82_ChIP_pooled_peak_219969	12691	.	72.3158	1269.13	1262.47	511
chr7	27680428	27681602	macs_peaks/J82_ChIP_pooled_peak_207974	12613	.	72.1961	1261.32	1254.69	533
chr1	32049316	32050541	macs_peaks/J82_ChIP_pooled_peak_3162	9778	.	72.0322	977.807	971.967	526
chr4	151703122	151704329	macs_peaks/J82_ChIP_pooled_peak_171430	9758	.	71.923	975.9	970.063	568
chr1	172327027	172329403	macs_peaks/J82_ChIP_pooled_peak_15713	10790	.	71.4317	1079.05	1072.99	1327
chr13	114147165	114148573	macs_peaks/J82_ChIP_pooled_peak_70179	14317	.	70.9069	1431.75	1424.31	637
chr4	105649248	105650363	macs_peaks/J82_ChIP_pooled_peak_170557	9530	.	70.6134	953.059	947.266	509
chr1	85839680	85840461	macs_peaks/J82_ChIP_pooled_peak_9408	505	.	7.99447	50.5337	47.0621	329
chr15	79935587	79936925	macs_peaks/J82_ChIP_pooled_peak_82219	541	.	7.99375	54.1929	50.6903	994
chr1	35842922	35843901	macs_peaks/J82_ChIP_pooled_peak_3598	541	.	7.99375	54.1929	50.6903	494
chr18	42630720	42631320	macs_peaks/J82_ChIP_pooled_peak_107015	541	.	7.99375	54.1929	50.6903	346
chr5	65542727	65543532	macs_peaks/J82_ChIP_pooled_peak_179179	473	.	7.991	47.3799	43.9388	523
chr7	91884406	91885300	macs_peaks/J82_ChIP_pooled_peak_212227	473	.	7.991	47.3799	43.9388	278
chr18	62661119	62661784	macs_peaks/J82_ChIP_pooled_peak_108864	484	.	7.9857	48.4019	44.9511	375
chr5	108745909	108746809	macs_peaks/J82_ChIP_pooled_peak_183114	499	.	7.98545	49.9689	46.5027	395
chr12	48044138	48044717	macs_peaks/J82_ChIP_pooled_peak_51996	499	.	7.98545	49.9689	46.5027	321
chr4	21014008	21014925	macs_peaks/J82_ChIP_pooled_peak_167935	457	.	7.9755	45.7457	42.3188	518
chr4	106013364	106013926	macs_peaks/J82_ChIP_pooled_peak_170562	457	.	7.9755	45.7457	42.3188	340
chr4	48164107	48164712	macs_peaks/J82_ChIP_pooled_peak_169495	457	.	7.9755	45.7457	42.3188	334
chr2	37813392	37814190	macs_peaks/J82_ChIP_pooled_peak_116098	457	.	7.9755	45.7457	42.3188	259
chr11	13283037	13283755	macs_peaks/J82_ChIP_pooled_peak_36178	828	.	7.9742	82.8355	79.128	275
chr7	104738057	104738585	macs_peaks/J82_ChIP_pooled_peak_213212	467	.	7.97351	46.7811	43.3446	227
chr1	203899336	203899959	macs_peaks/J82_ChIP_pooled_peak_18648	514	.	7.97123	51.4694	47.9889	350
chr10	8866153	8866727	macs_peaks/J82_ChIP_pooled_peak_25795	514	.	7.97123	51.4694	47.9889	272
chr4	604168	604957	macs_peaks/J82_ChIP_pooled_peak_164599	472	.	7.97102	47.2922	43.8515	542
chr9	112528563	112529492	macs_peaks/J82_ChIP_pooled_peak_239454	561	.	7.96937	56.1595	52.6409	341
chr20	46420669	46421461	macs_peaks/J82_ChIP_pooled_peak_135491	739	.	7.96733	73.9043	70.2542	324
chr22	43462719	43463920	macs_peaks/J82_ChIP_pooled_peak_142397	425	.	7.9672	42.5812	39.1852	949
chr22	28820634	28821752	macs_peaks/J82_ChIP_pooled_peak_141487	425	.	7.9672	42.5812	39.1852	832
chr21	46289870	46290979	macs_peaks/J82_ChIP_pooled_peak_140991	425	.	7.9672	42.5812	39.1852	635
chr11	68080916	68081815	macs_peaks/J82_ChIP_pooled_peak_43267	425	.	7.9672	42.5812	39.1852	580
chr7	137352101	137353104	macs_peaks/J82_ChIP_pooled_peak_215547	425	.	7.9672	42.5812	39.1852	474
chr1	145728163	145728904	macs_peaks/J82_ChIP_pooled_peak_12946	425	.	7.9672	42.5812	39.1852	462
chr20	25213792	25214484	macs_peaks/J82_ChIP_pooled_peak_131320	425	.	7.9672	42.5812	39.1852	451
chr4	57984899	57985925	macs_peaks/J82_ChIP_pooled_peak_169666	425	.	7.9672	42.5812	39.1852	440
chr13	53226627	53227606	macs_peaks/J82_ChIP_pooled_peak_65194	425	.	7.9672	42.5812	39.1852	440
chr7	569246	570009	macs_peaks/J82_ChIP_pooled_peak_205829	425	.	7.9672	42.5812	39.1852	412
chr2	125651565	125652242	macs_peaks/J82_ChIP_pooled_peak_120495	425	.	7.9672	42.5812	39.1852	406
chr6	145469254	145469945	macs_peaks/J82_ChIP_pooled_peak_204405	425	.	7.9672	42.5812	39.1852	390
chr8	5997248	5997923	macs_peaks/J82_ChIP_pooled_peak_217070	425	.	7.9672	42.5812	39.1852	375
chr12	53331498	53332129	macs_peaks/J82_ChIP_pooled_peak_52799	425	.	7.9672	42.5812	39.1852	367
chr9	16057898	16058582	macs_peaks/J82_ChIP_pooled_peak_232107	425	.	7.9672	42.5812	39.1852	330
chr19	39290179	39290976	macs_peaks/J82_ChIP_pooled_peak_112354	425	.	7.9672	42.5812	39.1852	321
chr7	110838107	110838835	macs_peaks/J82_ChIP_pooled_peak_213640	425	.	7.9672	42.5812	39.1852	309
chr1	207992116	207992773	macs_peaks/J82_ChIP_pooled_peak_19246	425	.	7.9672	42.5812	39.1852	298
chr11	106337357	106337977	macs_peaks/J82_ChIP_pooled_peak_46987	425	.	7.9672	42.5812	39.1852	297
chrX	39813100	39813754	macs_peaks/J82_ChIP_pooled_peak_246431	425	.	7.9672	42.5812	39.1852	288
chr22	27949949	27950484	macs_peaks/J82_ChIP_pooled_peak_141422	425	.	7.9672	42.5812	39.1852	280
chr10	134388854	134389355	macs_peaks/J82_ChIP_pooled_peak_33507	425	.	7.9672	42.5812	39.1852	280
chr2	146892804	146893452	macs_peaks/J82_ChIP_pooled_peak_121925	425	.	7.9672	42.5812	39.1852	276
chr12	31884682	31885463	macs_peaks/J82_ChIP_pooled_peak_50878	425	.	7.9672	42.5812	39.1852	274
chr4	75260482	75261158	macs_peaks/J82_ChIP_pooled_peak_169917	425	.	7.9672	42.5812	39.1852	268
chrX	129307455	129307983	macs_peaks/J82_ChIP_pooled_peak_247364	425	.	7.9672	42.5812	39.1852	259
chr8	8732568	8733096	macs_peaks/J82_ChIP_pooled_peak_217120	425	.	7.9672	42.5812	39.1852	259
chr6	135533389	135533918	macs_peaks/J82_ChIP_pooled_peak_203651	425	.	7.9672	42.5812	39.1852	249
chr2	238368388	238368965	macs_peaks/J82_ChIP_pooled_peak_128085	425	.	7.9672	42.5812	39.1852	242
chr2	40575747	40576394	macs_peaks/J82_ChIP_pooled_peak_116266	425	.	7.9672	42.5812	39.1852	234
chr5	1800067	1800668	macs_peaks/J82_ChIP_pooled_peak_173175	425	.	7.9672	42.5812	39.1852	225
chr8	41053905	41054605	macs_peaks/J82_ChIP_pooled_peak_218919	524	.	7.96684	52.4923	49.0031	315
chr5	17375437	17376066	macs_peaks/J82_ChIP_pooled_peak_175345	530	.	7.96471	53.0038	49.5116	393
chr13	106748834	106749496	macs_peaks/J82_ChIP_pooled_peak_68887	743	.	7.96117	74.3843	70.7306	318
chr18	8116031	8117425	macs_peaks/J82_ChIP_pooled_peak_104188	498	.	7.95943	49.8484	46.3833	560
chr3	22157057	22157597	macs_peaks/J82_ChIP_pooled_peak_145649	545	.	7.95862	54.5387	51.0321	253
chr9	38025631	38026638	macs_peaks/J82_ChIP_pooled_peak_234328	701	.	7.95343	70.1583	66.5337	524
chr11	3802387	3803094	macs_peaks/J82_ChIP_pooled_peak_34807	701	.	7.95343	70.1583	66.5337	404
chr7	121184606	121185312	macs_peaks/J82_ChIP_pooled_peak_214285	425	.	7.95118	42.5175	39.1245	476
chr6	140085498	140086307	macs_peaks/J82_ChIP_pooled_peak_203991	659	.	7.94466	65.932	62.3376	484
chr20	30931196	30931872	macs_peaks/J82_ChIP_pooled_peak_131730	1232	.	7.94274	123.24	119.318	321
chr5	146910473	146911196	macs_peaks/J82_ChIP_pooled_peak_187847	497	.	7.94074	49.7617	46.2972	346
chr9	74976792	74977508	macs_peaks/J82_ChIP_pooled_peak_234883	617	.	7.93464	61.7053	58.1424	358
chr1	92377698	92378461	macs_peaks/J82_ChIP_pooled_peak_10115	617	.	7.93464	61.7053	58.1424	317
chr6	47668960	47669560	macs_peaks/J82_ChIP_pooled_peak_198538	617	.	7.93464	61.7053	58.1424	313
chr18	67999576	68000451	macs_peaks/J82_ChIP_pooled_peak_109161	481	.	7.92753	48.1404	44.6919	581
chr7	130844653	130845372	macs_peaks/J82_ChIP_pooled_peak_215001	434	.	7.92475	43.451	40.0486	345
chr14	37586027	37586830	macs_peaks/J82_ChIP_pooled_peak_71908	574	.	7.92308	57.4785	53.9489	274
chr6	70951729	70952305	macs_peaks/J82_ChIP_pooled_peak_199721	444	.	7.92076	44.4734	41.061	320
chr12	88203250	88204239	macs_peaks/J82_ChIP_pooled_peak_55934	532	.	7.9096	53.2514	49.7568	684
chr13	50432141	50433155	macs_peaks/J82_ChIP_pooled_peak_64979	532	.	7.9096	53.2514	49.7568	636
chr6	161827501	161828182	macs_peaks/J82_ChIP_pooled_peak_205475	532	.	7.9096	53.2514	49.7568	382
chr19	47236468	47237723	macs_peaks/J82_ChIP_pooled_peak_113297	532	.	7.9096	53.2514	49.7568	361
chr5	10724954	10725716	macs_peaks/J82_ChIP_pooled_peak_174585	532	.	7.9096	53.2514	49.7568	290
chr8	122851049	122851604	macs_peaks/J82_ChIP_pooled_peak_226460	532	.	7.9096	53.2514	49.7568	257
chr17	14641154	14642174	macs_peaks/J82_ChIP_pooled_peak_94978	423	.	7.90687	42.3408	38.9487	690
chr10	69895618	69896712	macs_peaks/J82_ChIP_pooled_peak_30961	423	.	7.90687	42.3408	38.9487	484
chr9	113674994	113675789	macs_peaks/J82_ChIP_pooled_peak_239609	978	.	7.90563	97.8919	94.0975	508
chr3	187989857	187991184	macs_peaks/J82_ChIP_pooled_peak_163043	740	.	7.9054	74.0006	70.3494	708
chr12	30482130	30482642	macs_peaks/J82_ChIP_pooled_peak_50714	433	.	7.90327	43.3632	39.9613	256
chr3	55919313	55920323	macs_peaks/J82_ChIP_pooled_peak_150508	734	.	7.90176	73.4563	69.8092	724
chr1	85809186	85809946	macs_peaks/J82_ChIP_pooled_peak_9402	734	.	7.90176	73.4563	69.8092	386
chr12	122852860	122853631	macs_peaks/J82_ChIP_pooled_peak_60213	734	.	7.90176	73.4563	69.8092	317
chr7	115816796	115817745	macs_peaks/J82_ChIP_pooled_peak_213912	454	.	7.89662	45.4089	41.9874	476
chr1	47496645	47497327	macs_peaks/J82_ChIP_pooled_peak_5363	454	.	7.89662	45.4089	41.9874	236
chr5	146111208	146113084	macs_peaks/J82_ChIP_pooled_peak_187751	490	.	7.89367	49.0242	45.5667	622
chr12	29714345	29715244	macs_peaks/J82_ChIP_pooled_peak_50640	490	.	7.89367	49.0242	45.5667	478
chr2	118738393	118739002	macs_peaks/J82_ChIP_pooled_peak_119808	490	.	7.89367	49.0242	45.5667	355
chr10	30092375	30093584	macs_peaks/J82_ChIP_pooled_peak_28690	536	.	7.89255	53.6847	50.1859	879
chr5	13251923	13252589	macs_peaks/J82_ChIP_pooled_peak_174759	624	.	7.8886	62.4775	58.9086	409
chr6	141178819	141179570	macs_peaks/J82_ChIP_pooled_peak_204087	495	.	7.88519	49.503	46.0406	242
chr5	9455515	9457038	macs_peaks/J82_ChIP_pooled_peak_174335	577	.	7.88322	57.7823	54.2489	1272
chr9	16267165	16267869	macs_peaks/J82_ChIP_pooled_peak_232152	505	.	7.88266	50.527	47.0554	352
chr3	185080687	185081200	macs_peaks/J82_ChIP_pooled_peak_162493	582	.	7.88215	58.2946	54.7581	186
chr1	210052791	210053450	macs_peaks/J82_ChIP_pooled_peak_19527	442	.	7.87906	44.2987	40.8879	357
chr6	116392062	116392651	macs_peaks/J82_ChIP_pooled_peak_202522	525	.	7.87793	52.5753	49.085	243
chr3	111526763	111528003	macs_peaks/J82_ChIP_pooled_peak_154967	650	.	7.87734	65.0011	61.4123	715
chr3	17771814	17772419	macs_peaks/J82_ChIP_pooled_peak_145375	650	.	7.87734	65.0011	61.4123	271
chr16	21178530	21179228	macs_peaks/J82_ChIP_pooled_peak_86517	453	.	7.87637	45.322	41.9011	390
chr1	176002586	176003697	macs_peaks/J82_ChIP_pooled_peak_16108	447	.	7.87455	44.797	41.3798	616
chr12	54525357	54526521	macs_peaks/J82_ChIP_pooled_peak_52993	447	.	7.87455	44.797	41.3798	323
chr19	39149970	39150580	macs_peaks/J82_ChIP_pooled_peak_112333	447	.	7.87455	44.797	41.3798	322
chr3	159646069	159647895	macs_peaks/J82_ChIP_pooled_peak_160093	629	.	7.87344	62.9063	59.3329	1358
chr4	19240914	19241666	macs_peaks/J82_ChIP_pooled_peak_167765	556	.	7.87156	55.6487	52.1329	366
chr5	150073867	150074795	macs_peaks/J82_ChIP_pooled_peak_188475	607	.	7.86251	60.7728	57.2155	536
chr1	70556396	70557228	macs_peaks/J82_ChIP_pooled_peak_8254	607	.	7.86251	60.7728	57.2155	404
chr6	54000583	54001205	macs_peaks/J82_ChIP_pooled_peak_198994	607	.	7.86251	60.7728	57.2155	373
chr18	65845170	65845902	macs_peaks/J82_ChIP_pooled_peak_109027	416	.	7.85806	41.629	38.243	403
chr7	154958216	154958860	macs_peaks/J82_ChIP_pooled_peak_216652	416	.	7.85806	41.629	38.243	385
chr15	43461955	43462880	macs_peaks/J82_ChIP_pooled_peak_79833	416	.	7.85806	41.629	38.243	384
chr1	31296643	31297338	macs_peaks/J82_ChIP_pooled_peak_3060	416	.	7.85806	41.629	38.243	364
chr21	40144955	40145852	macs_peaks/J82_ChIP_pooled_peak_140833	416	.	7.85806	41.629	38.243	358
chr17	74260663	74261489	macs_peaks/J82_ChIP_pooled_peak_102058	416	.	7.85806	41.629	38.243	351
chr14	59215613	59216590	macs_peaks/J82_ChIP_pooled_peak_73605	416	.	7.85806	41.629	38.243	345
chr20	24754152	24754960	macs_peaks/J82_ChIP_pooled_peak_131240	416	.	7.85806	41.629	38.243	343
chr5	168645730	168646342	macs_peaks/J82_ChIP_pooled_peak_190758	416	.	7.85806	41.629	38.243	324
chr1	201236855	201237506	macs_peaks/J82_ChIP_pooled_peak_18226	416	.	7.85806	41.629	38.243	318
chr1	19835296	19836106	macs_peaks/J82_ChIP_pooled_peak_1820	416	.	7.85806	41.629	38.243	306
chr8	8521666	8522216	macs_peaks/J82_ChIP_pooled_peak_217106	416	.	7.85806	41.629	38.243	292
chr5	95045961	95046466	macs_peaks/J82_ChIP_pooled_peak_182021	416	.	7.85806	41.629	38.243	270
chr4	174256125	174257023	macs_peaks/J82_ChIP_pooled_peak_172154	416	.	7.85806	41.629	38.243	270
chr18	19749176	19749854	macs_peaks/J82_ChIP_pooled_peak_105057	416	.	7.85806	41.629	38.243	255
chr5	1608265	1608750	macs_peaks/J82_ChIP_pooled_peak_173130	416	.	7.85806	41.629	38.243	243
chr10	121439523	121440125	macs_peaks/J82_ChIP_pooled_peak_33131	416	.	7.85806	41.629	38.243	243
chrX	37846110	37846881	macs_peaks/J82_ChIP_pooled_peak_246400	416	.	7.85806	41.629	38.243	233
chr4	190064294	190064770	macs_peaks/J82_ChIP_pooled_peak_172653	416	.	7.85806	41.629	38.243	219
chr3	190099746	190100456	macs_peaks/J82_ChIP_pooled_peak_163282	638	.	7.85785	63.848	60.2677	325
chr5	97174871	97175859	macs_peaks/J82_ChIP_pooled_peak_182298	545	.	7.85718	54.5395	51.033	715
chr20	43201071	43202194	macs_peaks/J82_ChIP_pooled_peak_134639	767	.	7.85582	76.7594	73.0911	495
chr12	32610122	32610711	macs_peaks/J82_ChIP_pooled_peak_50987	503	.	7.8469	50.3562	46.888	245
chr13	83201284	83201941	macs_peaks/J82_ChIP_pooled_peak_66903	730	.	7.84641	73.0759	69.431	294
chr17	62307978	62308799	macs_peaks/J82_ChIP_pooled_peak_100485	565	.	7.84541	56.5439	53.0201	420
chr17	619384	620028	macs_peaks/J82_ChIP_pooled_peak_93412	565	.	7.84541	56.5439	53.0201	286
chr20	48384858	48385632	macs_peaks/J82_ChIP_pooled_peak_136190	1364	.	7.83752	136.485	132.505	282
chr9	88790996	88792145	macs_peaks/J82_ChIP_pooled_peak_236222	482	.	7.83175	48.222	44.7726	510
chr3	114268555	114269638	macs_peaks/J82_ChIP_pooled_peak_155265	683	.	7.82719	68.3031	64.6902	626
chr8	104531688	104532614	macs_peaks/J82_ChIP_pooled_peak_225054	683	.	7.82719	68.3031	64.6902	537
chr2	151348233	151349369	macs_peaks/J82_ChIP_pooled_peak_122302	523	.	7.82546	52.3144	48.8282	422
chr6	82071860	82072670	macs_peaks/J82_ChIP_pooled_peak_200454	523	.	7.82546	52.3144	48.8282	335
chr1	68808084	68808786	macs_peaks/J82_ChIP_pooled_peak_8123	414	.	7.82034	41.4791	38.0964	429
chr11	12798833	12799565	macs_peaks/J82_ChIP_pooled_peak_36086	594	.	7.81983	59.4973	55.9516	370
chr8	118827118	118827967	macs_peaks/J82_ChIP_pooled_peak_225982	496	.	7.81189	49.674	46.2102	294
chr3	194214838	194215522	macs_peaks/J82_ChIP_pooled_peak_163759	640	.	7.81001	64.074	60.4925	313
chr3	187224999	187225580	macs_peaks/J82_ChIP_pooled_peak_162910	609	.	7.8043	60.9526	57.3944	266
chr2	226201659	226202519	macs_peaks/J82_ChIP_pooled_peak_127784	480	.	7.80188	48.0844	44.636	460
chr14	51117452	51118288	macs_peaks/J82_ChIP_pooled_peak_72713	480	.	7.80188	48.0844	44.636	455
chr6	109700704	109701423	macs_peaks/J82_ChIP_pooled_peak_202085	480	.	7.80188	48.0844	44.636	360
chr21	30463285	30463909	macs_peaks/J82_ChIP_pooled_peak_140537	480	.	7.80188	48.0844	44.636	270
chr3	105248033	105248739	macs_peaks/J82_ChIP_pooled_peak_154504	758	.	7.79971	75.8388	72.1751	454
chr6	58616379	58616976	macs_peaks/J82_ChIP_pooled_peak_199298	424	.	7.79789	42.4163	39.0239	282
chr15	90944030	90944567	macs_peaks/J82_ChIP_pooled_peak_82823	424	.	7.79789	42.4163	39.0239	245
chr2	20638186	20638794	macs_peaks/J82_ChIP_pooled_peak_115478	444	.	7.79666	44.465	41.0528	316
chr5	111674465	111675135	macs_peaks/J82_ChIP_pooled_peak_183387	454	.	7.7961	45.4897	42.0656	418
chr7	19531358	19531949	macs_peaks/J82_ChIP_pooled_peak_207152	454	.	7.7961	45.4897	42.0656	360
chr6	79856820	79857365	macs_peaks/J82_ChIP_pooled_peak_200317	454	.	7.7961	45.4897	42.0656	298
chr1	17495043	17495727	macs_peaks/J82_ChIP_pooled_peak_1552	465	.	7.79556	46.5144	43.0799	255
chr9	14270957	14271722	macs_peaks/J82_ChIP_pooled_peak_231940	475	.	7.79505	47.5393	44.0949	512
chr2	128355574	128356098	macs_peaks/J82_ChIP_pooled_peak_120709	475	.	7.79505	47.5393	44.0949	278
chr18	3710991	3711554	macs_peaks/J82_ChIP_pooled_peak_103803	475	.	7.79505	47.5393	44.0949	203
chr7	158441881	158442676	macs_peaks/J82_ChIP_pooled_peak_216942	485	.	7.79456	48.5643	45.1107	275
chr10	15088560	15089246	macs_peaks/J82_ChIP_pooled_peak_26795	495	.	7.79409	49.5894	46.1262	249
chr6	140382685	140383635	macs_peaks/J82_ChIP_pooled_peak_204022	516	.	7.79322	51.6398	48.1582	691
chr5	136645848	136646609	macs_peaks/J82_ChIP_pooled_peak_186270	526	.	7.79281	52.6652	49.1747	349
chr1	198228239	198229013	macs_peaks/J82_ChIP_pooled_peak_17886	526	.	7.79281	52.6652	49.1747	331
chr9	97663052	97663741	macs_peaks/J82_ChIP_pooled_peak_237690	598	.	7.79038	59.8442	56.2943	391
chr2	187636400	187637000	macs_peaks/J82_ChIP_pooled_peak_125220	598	.	7.79038	59.8442	56.2943	341
chr5	9716889	9717531	macs_peaks/J82_ChIP_pooled_peak_174368	598	.	7.79038	59.8442	56.2943	311
chr10	4812821	4814522	macs_peaks/J82_ChIP_pooled_peak_25112	598	.	7.79038	59.8442	56.2943	280
chr7	86946093	86946831	macs_peaks/J82_ChIP_pooled_peak_211957	598	.	7.79038	59.8442	56.2943	244
chr8	59846298	59846867	macs_peaks/J82_ChIP_pooled_peak_220787	608	.	7.79008	60.8699	57.3122	310
chr20	31961427	31962250	macs_peaks/J82_ChIP_pooled_peak_132098	803	.	7.78597	80.3619	76.6691	427
chr11	20395021	20395743	macs_peaks/J82_ChIP_pooled_peak_37231	438	.	7.77359	43.8538	40.4459	295
chr6	132405693	132406385	macs_peaks/J82_ChIP_pooled_peak_203427	438	.	7.77359	43.8538	40.4459	294
chr3	36815619	36816124	macs_peaks/J82_ChIP_pooled_peak_147224	438	.	7.77359	43.8538	40.4459	254
chr13	50693723	50694477	macs_peaks/J82_ChIP_pooled_peak_64997	438	.	7.77359	43.8538	40.4459	252
chr3	72954442	72955299	macs_peaks/J82_ChIP_pooled_peak_152729	556	.	7.76773	55.6136	52.098	602
chr5	134644200	134645050	macs_peaks/J82_ChIP_pooled_peak_185928	556	.	7.76773	55.6136	52.098	457
chr10	28952448	28953184	macs_peaks/J82_ChIP_pooled_peak_28452	556	.	7.76773	55.6136	52.098	446
chr5	52140712	52141353	macs_peaks/J82_ChIP_pooled_peak_177551	463	.	7.75761	46.3445	42.914	298
chr1	207478025	207478581	macs_peaks/J82_ChIP_pooled_peak_19193	432	.	7.75632	43.269	39.8678	322
chr12	90162560	90163702	macs_peaks/J82_ChIP_pooled_peak_56106	427	.	7.75608	42.7566	39.3595	599
chr6	140084877	140085371	macs_peaks/J82_ChIP_pooled_peak_203990	417	.	7.75559	41.7318	38.3446	208
chr2	192489600	192490203	macs_peaks/J82_ChIP_pooled_peak_125678	412	.	7.75533	41.2194	37.8396	328
chr20	17549467	17550046	macs_peaks/J82_ChIP_pooled_peak_130308	412	.	7.75533	41.2194	37.8396	325
chr6	53532910	53534088	macs_peaks/J82_ChIP_pooled_peak_198958	406	.	7.74892	40.6828	37.3066	795
chr20	17823852	17824695	macs_peaks/J82_ChIP_pooled_peak_130353	406	.	7.74892	40.6828	37.3066	451
chr15	48354457	48355273	macs_peaks/J82_ChIP_pooled_peak_80116	406	.	7.74892	40.6828	37.3066	447
chr2	56089168	56090276	macs_peaks/J82_ChIP_pooled_peak_116819	406	.	7.74892	40.6828	37.3066	440
chrX	102911212	102912289	macs_peaks/J82_ChIP_pooled_peak_247040	406	.	7.74892	40.6828	37.3066	439
chr4	186190279	186191033	macs_peaks/J82_ChIP_pooled_peak_172566	406	.	7.74892	40.6828	37.3066	392
chr22	33157198	33158005	macs_peaks/J82_ChIP_pooled_peak_141753	406	.	7.74892	40.6828	37.3066	362
chr19	2506872	2507484	macs_peaks/J82_ChIP_pooled_peak_110026	406	.	7.74892	40.6828	37.3066	354
chr10	114846978	114848075	macs_peaks/J82_ChIP_pooled_peak_32823	406	.	7.74892	40.6828	37.3066	354
chr15	63315537	63316236	macs_peaks/J82_ChIP_pooled_peak_81029	406	.	7.74892	40.6828	37.3066	346
chr16	1381569	1382317	macs_peaks/J82_ChIP_pooled_peak_83753	406	.	7.74892	40.6828	37.3066	325
chr17	5620813	5622100	macs_peaks/J82_ChIP_pooled_peak_94029	406	.	7.74892	40.6828	37.3066	323
chr1	48959913	48960544	macs_peaks/J82_ChIP_pooled_peak_5532	406	.	7.74892	40.6828	37.3066	293
chrX	96400873	96401417	macs_peaks/J82_ChIP_pooled_peak_246957	406	.	7.74892	40.6828	37.3066	288
chr2	152266184	152266986	macs_peaks/J82_ChIP_pooled_peak_122415	406	.	7.74892	40.6828	37.3066	281
chr4	81134485	81135016	macs_peaks/J82_ChIP_pooled_peak_170055	406	.	7.74892	40.6828	37.3066	271
chr7	36640689	36641226	macs_peaks/J82_ChIP_pooled_peak_208845	406	.	7.74892	40.6828	37.3066	263
chr1	203614210	203614902	macs_peaks/J82_ChIP_pooled_peak_18600	406	.	7.74892	40.6828	37.3066	263
chr16	1695826	1696490	macs_peaks/J82_ChIP_pooled_peak_83805	406	.	7.74892	40.6828	37.3066	258
chr10	95225581	95226264	macs_peaks/J82_ChIP_pooled_peak_32049	406	.	7.74892	40.6828	37.3066	256
chr7	6098100	6098655	macs_peaks/J82_ChIP_pooled_peak_206301	406	.	7.74892	40.6828	37.3066	253
chr7	75929439	75929894	macs_peaks/J82_ChIP_pooled_peak_211237	406	.	7.74892	40.6828	37.3066	251
chr4	87012318	87012843	macs_peaks/J82_ChIP_pooled_peak_170193	406	.	7.74892	40.6828	37.3066	250
chr1	16693349	16693852	macs_peaks/J82_ChIP_pooled_peak_1476	406	.	7.74892	40.6828	37.3066	244
chr1	24788579	24789150	macs_peaks/J82_ChIP_pooled_peak_2382	406	.	7.74892	40.6828	37.3066	242
chr1	244013670	244014209	macs_peaks/J82_ChIP_pooled_peak_23721	406	.	7.74892	40.6828	37.3066	242
chr2	109335521	109336020	macs_peaks/J82_ChIP_pooled_peak_119154	406	.	7.74892	40.6828	37.3066	234
chr15	89564270	89564743	macs_peaks/J82_ChIP_pooled_peak_82699	406	.	7.74892	40.6828	37.3066	228
chr2	170672243	170672879	macs_peaks/J82_ChIP_pooled_peak_123751	749	.	7.7436	74.9212	71.2641	315
chr6	154708234	154709093	macs_peaks/J82_ChIP_pooled_peak_204966	631	.	7.74268	63.1506	59.5761	477
chr5	35198184	35198747	macs_peaks/J82_ChIP_pooled_peak_176415	631	.	7.74268	63.1506	59.5761	243
chr5	136570434	136571479	macs_peaks/J82_ChIP_pooled_peak_186253	513	.	7.74131	51.3822	47.9046	639
chr2	53161162	53162047	macs_peaks/J82_ChIP_pooled_peak_116685	513	.	7.74131	51.3822	47.9046	583
chr3	29734861	29735850	macs_peaks/J82_ChIP_pooled_peak_146447	513	.	7.74131	51.3822	47.9046	560
chr5	58542126	58543011	macs_peaks/J82_ChIP_pooled_peak_178454	513	.	7.74131	51.3822	47.9046	461
chr12	89226529	89227334	macs_peaks/J82_ChIP_pooled_peak_56019	513	.	7.74131	51.3822	47.9046	438
chr5	54281191	54282074	macs_peaks/J82_ChIP_pooled_peak_177823	513	.	7.74131	51.3822	47.9046	420
chr14	33162834	33163363	macs_peaks/J82_ChIP_pooled_peak_71477	452	.	7.7379	45.2344	41.8142	290
chr12	76275623	76276225	macs_peaks/J82_ChIP_pooled_peak_55115	452	.	7.7379	45.2344	41.8142	279
chr6	82853931	82854400	macs_peaks/J82_ChIP_pooled_peak_200520	431	.	7.73601	43.1837	39.7833	215
chr1	114352428	114352986	macs_peaks/J82_ChIP_pooled_peak_12197	426	.	7.7355	42.6711	39.2745	302
chr11	9927467	9928541	macs_peaks/J82_ChIP_pooled_peak_35595	650	.	7.72384	65.0779	61.4887	721
chr7	17560992	17561560	macs_peaks/J82_ChIP_pooled_peak_206994	650	.	7.72384	65.0779	61.4887	295
chr2	143353919	143355044	macs_peaks/J82_ChIP_pooled_peak_121659	706	.	7.72352	70.6919	67.063	618
chr8	138209591	138210269	macs_peaks/J82_ChIP_pooled_peak_228759	589	.	7.71825	58.9196	55.3776	269
chr2	202717380	202718203	macs_peaks/J82_ChIP_pooled_peak_126513	578	.	7.71719	57.8932	54.3596	452
chr17	69419853	69421043	macs_peaks/J82_ChIP_pooled_peak_101308	430	.	7.7158	43.0986	39.6986	649
chr12	106468637	106469162	macs_peaks/J82_ChIP_pooled_peak_57837	420	.	7.71424	42.0731	38.684	273
chr7	148427322	148427912	macs_peaks/J82_ChIP_pooled_peak_216228	410	.	7.71259	41.0478	37.6692	256
chr20	50647791	50648967	macs_peaks/J82_ChIP_pooled_peak_137051	1210	.	7.71175	121.095	117.184	755
chr11	57202023	57202703	macs_peaks/J82_ChIP_pooled_peak_40952	527	.	7.71125	52.7616	49.2707	229
chr6	169691997	169693131	macs_peaks/J82_ChIP_pooled_peak_205727	471	.	7.71009	47.1497	43.711	652
chr5	159695823	159696581	macs_peaks/J82_ChIP_pooled_peak_189810	471	.	7.71009	47.1497	43.711	256
chr14	50997012	50997718	macs_peaks/J82_ChIP_pooled_peak_72696	517	.	7.70991	51.7353	48.253	321
chr7	103277275	103277903	macs_peaks/J82_ChIP_pooled_peak_213122	517	.	7.70991	51.7353	48.253	299
chr7	39877557	39878442	macs_peaks/J82_ChIP_pooled_peak_209140	507	.	7.70851	50.7091	47.2357	635
chr12	18535337	18536975	macs_peaks/J82_ChIP_pooled_peak_49615	507	.	7.70851	50.7091	47.2357	1336
chr8	32164578	32165211	macs_peaks/J82_ChIP_pooled_peak_217815	782	.	7.7084	78.2357	74.5566	332
chr14	30660984	30661581	macs_peaks/J82_ChIP_pooled_peak_71241	782	.	7.7084	78.2357	74.5566	276
chr9	14423790	14424727	macs_peaks/J82_ChIP_pooled_peak_231962	486	.	7.70552	48.6567	45.2018	256
chr2	152190416	152190989	macs_peaks/J82_ChIP_pooled_peak_122404	476	.	7.70392	47.6306	44.1857	301
chr18	20980881	20982083	macs_peaks/J82_ChIP_pooled_peak_105229	455	.	7.70049	45.5785	42.1532	886
chr13	26460653	26461390	macs_peaks/J82_ChIP_pooled_peak_62328	450	.	7.69958	45.0655	41.6463	496
chr5	125530909	125531729	macs_peaks/J82_ChIP_pooled_peak_184664	445	.	7.69865	44.5526	41.1375	535
chr1	198125780	198126379	macs_peaks/J82_ChIP_pooled_peak_17873	419	.	7.6936	41.988	38.5992	342
chr12	28692521	28693099	macs_peaks/J82_ChIP_pooled_peak_50545	419	.	7.6936	41.988	38.5992	259
chr3	24406383	24407568	macs_peaks/J82_ChIP_pooled_peak_145940	546	.	7.69005	54.6876	51.1804	490
chr12	47426429	47427138	macs_peaks/J82_ChIP_pooled_peak_51909	546	.	7.69005	54.6876	51.1804	255
chr3	143880533	143881334	macs_peaks/J82_ChIP_pooled_peak_158708	740	.	7.68748	74.0067	70.3554	512
chr4	32500570	32501148	macs_peaks/J82_ChIP_pooled_peak_169008	520	.	7.67818	52.0832	48.5992	323
chr14	102258371	102259038	macs_peaks/J82_ChIP_pooled_peak_77971	622	.	7.67535	62.2309	58.6632	309
chr1	119915993	119916553	macs_peaks/J82_ChIP_pooled_peak_12770	622	.	7.67535	62.2309	58.6632	303
chr2	149539505	149540097	macs_peaks/J82_ChIP_pooled_peak_122091	622	.	7.67535	62.2309	58.6632	268
chr3	46558134	46559829	macs_peaks/J82_ChIP_pooled_peak_148795	622	.	7.67535	62.2309	58.6632	1048
chr16	16123027	16123972	macs_peaks/J82_ChIP_pooled_peak_85992	429	.	7.67264	42.9163	39.5182	547
chr4	189183432	189184109	macs_peaks/J82_ChIP_pooled_peak_172643	429	.	7.67264	42.9163	39.5182	437
chr3	40841749	40842247	macs_peaks/J82_ChIP_pooled_peak_147823	429	.	7.67264	42.9163	39.5182	251
chr2	56513587	56514394	macs_peaks/J82_ChIP_pooled_peak_116837	429	.	7.67264	42.9163	39.5182	249
chr14	46149011	46150075	macs_peaks/J82_ChIP_pooled_peak_72397	479	.	7.66938	47.9771	44.5301	645
chr11	72917666	72918166	macs_peaks/J82_ChIP_pooled_peak_44373	479	.	7.66938	47.9771	44.5301	256
chr9	109679122	109679822	macs_peaks/J82_ChIP_pooled_peak_239009	697	.	7.66411	69.777	66.155	336
chr9	22084441	22085296	macs_peaks/J82_ChIP_pooled_peak_232775	697	.	7.66411	69.777	66.155	307
chr3	142569016	142569736	macs_peaks/J82_ChIP_pooled_peak_158594	966	.	7.66056	96.6482	92.8605	330
chr1	54237210	54237764	macs_peaks/J82_ChIP_pooled_peak_6143	504	.	7.65844	50.4609	46.9896	297
chr1	78805181	78806533	macs_peaks/J82_ChIP_pooled_peak_8893	504	.	7.65717	50.4546	46.9832	635
chr6	78002215	78003322	macs_peaks/J82_ChIP_pooled_peak_200225	504	.	7.65717	50.4546	46.9832	478
chr3	41243890	41244877	macs_peaks/J82_ChIP_pooled_peak_147886	504	.	7.65717	50.4546	46.9832	433
chr12	79097611	79098345	macs_peaks/J82_ChIP_pooled_peak_55392	504	.	7.65717	50.4546	46.9832	414
chr19	47679831	47680659	macs_peaks/J82_ChIP_pooled_peak_113390	504	.	7.65717	50.4546	46.9832	377
chr5	55711156	55711809	macs_peaks/J82_ChIP_pooled_peak_178063	504	.	7.65717	50.4546	46.9832	350
chr12	95042248	95043258	macs_peaks/J82_ChIP_pooled_peak_56602	504	.	7.65717	50.4546	46.9832	316
chr1	77505344	77505956	macs_peaks/J82_ChIP_pooled_peak_8729	504	.	7.65717	50.4546	46.9832	314
chr2	9425407	9425973	macs_peaks/J82_ChIP_pooled_peak_115100	504	.	7.65717	50.4546	46.9832	306
chr2	71698267	71698870	macs_peaks/J82_ChIP_pooled_peak_117333	504	.	7.65717	50.4546	46.9832	259
chr11	20396118	20396740	macs_peaks/J82_ChIP_pooled_peak_37232	773	.	7.65523	77.3246	73.6514	270
chr2	179625836	179626863	macs_peaks/J82_ChIP_pooled_peak_124702	423	.	7.65426	42.3319	38.9399	793
chr13	24132999	24133787	macs_peaks/J82_ChIP_pooled_peak_61985	484	.	7.65321	48.4075	44.9566	516
chr9	114799288	114800117	macs_peaks/J82_ChIP_pooled_peak_239745	529	.	7.64867	52.9458	49.4538	474
chr7	47514440	47515534	macs_peaks/J82_ChIP_pooled_peak_209978	397	.	7.63978	39.7425	36.3766	683
chr1	153413628	153414403	macs_peaks/J82_ChIP_pooled_peak_13484	397	.	7.63978	39.7425	36.3766	565
chr21	28731253	28731923	macs_peaks/J82_ChIP_pooled_peak_140481	397	.	7.63978	39.7425	36.3766	444
chr11	18770961	18771753	macs_peaks/J82_ChIP_pooled_peak_36943	397	.	7.63978	39.7425	36.3766	442
chr15	61703832	61704527	macs_peaks/J82_ChIP_pooled_peak_80922	397	.	7.63978	39.7425	36.3766	439
chr2	25301111	25302101	macs_peaks/J82_ChIP_pooled_peak_115600	397	.	7.63978	39.7425	36.3766	413
chr14	69029809	69030573	macs_peaks/J82_ChIP_pooled_peak_74621	397	.	7.63978	39.7425	36.3766	380
chr21	37470014	37470684	macs_peaks/J82_ChIP_pooled_peak_140746	397	.	7.63978	39.7425	36.3766	375
chr6	83761291	83761917	macs_peaks/J82_ChIP_pooled_peak_200583	397	.	7.63978	39.7425	36.3766	369
chr10	49814893	49815547	macs_peaks/J82_ChIP_pooled_peak_30263	397	.	7.63978	39.7425	36.3766	363
chrX	154296311	154297224	macs_peaks/J82_ChIP_pooled_peak_247660	397	.	7.63978	39.7425	36.3766	344
chr2	10526179	10526810	macs_peaks/J82_ChIP_pooled_peak_115166	397	.	7.63978	39.7425	36.3766	335
chr6	160149037	160149690	macs_peaks/J82_ChIP_pooled_peak_205379	397	.	7.63978	39.7425	36.3766	325
chr15	40925309	40926105	macs_peaks/J82_ChIP_pooled_peak_79588	397	.	7.63978	39.7425	36.3766	312
chr1	32057355	32057904	macs_peaks/J82_ChIP_pooled_peak_3165	397	.	7.63978	39.7425	36.3766	309
chr7	6487864	6488405	macs_peaks/J82_ChIP_pooled_peak_206357	397	.	7.63978	39.7425	36.3766	290
chr6	116832399	116832927	macs_peaks/J82_ChIP_pooled_peak_202560	397	.	7.63978	39.7425	36.3766	286
chr15	80190949	80191588	macs_peaks/J82_ChIP_pooled_peak_82228	397	.	7.63978	39.7425	36.3766	284
chr11	109811423	109812009	macs_peaks/J82_ChIP_pooled_peak_47040	397	.	7.63978	39.7425	36.3766	283
chr7	5463358	5463891	macs_peaks/J82_ChIP_pooled_peak_206245	397	.	7.63978	39.7425	36.3766	279
chr19	41426769	41427489	macs_peaks/J82_ChIP_pooled_peak_112568	397	.	7.63978	39.7425	36.3766	277
chr3	134083388	134084109	macs_peaks/J82_ChIP_pooled_peak_157617	397	.	7.63978	39.7425	36.3766	262
chr10	79176090	79176722	macs_peaks/J82_ChIP_pooled_peak_31475	397	.	7.63978	39.7425	36.3766	256
chr15	73679799	73680376	macs_peaks/J82_ChIP_pooled_peak_81867	397	.	7.63978	39.7425	36.3766	254
chr19	6065804	6066627	macs_peaks/J82_ChIP_pooled_peak_110227	397	.	7.63978	39.7425	36.3766	252
chrX	18720659	18721203	macs_peaks/J82_ChIP_pooled_peak_246196	397	.	7.63978	39.7425	36.3766	245
chr18	21033568	21034299	macs_peaks/J82_ChIP_pooled_peak_105239	397	.	7.63978	39.7425	36.3766	227
chr2	242973878	242974416	macs_peaks/J82_ChIP_pooled_peak_128162	397	.	7.63978	39.7425	36.3766	221
chr1	212657958	212658762	macs_peaks/J82_ChIP_pooled_peak_19855	655	.	7.63782	65.5464	61.9544	494
chr10	34633546	34634077	macs_peaks/J82_ChIP_pooled_peak_29434	518	.	7.63008	51.8371	48.3545	229
chr9	72694509	72695720	macs_peaks/J82_ChIP_pooled_peak_234667	881	.	7.62199	88.195	84.4565	403
chr2	214859952	214860499	macs_peaks/J82_ChIP_pooled_peak_127386	482	.	7.61872	48.2425	44.7929	317
chr7	114429754	114430562	macs_peaks/J82_ChIP_pooled_peak_213820	462	.	7.61831	46.2202	42.7904	460
chr1	183149676	183150570	macs_peaks/J82_ChIP_pooled_peak_16922	462	.	7.61831	46.2202	42.7904	394
chr3	110492030	110492867	macs_peaks/J82_ChIP_pooled_peak_154877	462	.	7.61831	46.2202	42.7904	242
chr5	89517571	89518286	macs_peaks/J82_ChIP_pooled_peak_181571	477	.	7.61695	47.729	44.2828	365
chr10	116585428	116586072	macs_peaks/J82_ChIP_pooled_peak_32920	477	.	7.61695	47.729	44.2828	305
chr6	50890027	50890763	macs_peaks/J82_ChIP_pooled_peak_198722	467	.	7.61329	46.7019	43.2657	412
chr13	33855913	33857368	macs_peaks/J82_ChIP_pooled_peak_63454	537	.	7.61238	53.766	50.2666	588
chr14	56007684	56008336	macs_peaks/J82_ChIP_pooled_peak_73329	537	.	7.61238	53.766	50.2666	396
chr7	80099229	80099801	macs_peaks/J82_ChIP_pooled_peak_211494	537	.	7.61238	53.766	50.2666	255
chr13	24370674	24371188	macs_peaks/J82_ChIP_pooled_peak_62032	507	.	7.61077	50.7283	47.2548	247
chr1	106436394	106437053	macs_peaks/J82_ChIP_pooled_peak_11332	456	.	7.60945	45.6749	42.2486	313
chr3	85961728	85962573	macs_peaks/J82_ChIP_pooled_peak_153505	446	.	7.60542	44.6479	41.2324	597
chr7	40862341	40863034	macs_peaks/J82_ChIP_pooled_peak_209223	446	.	7.60542	44.6479	41.2324	244
chr1	197272526	197272982	macs_peaks/J82_ChIP_pooled_peak_17817	441	.	7.60334	44.1344	40.7243	230
chr3	178785374	178786086	macs_peaks/J82_ChIP_pooled_peak_161623	764	.	7.60207	76.4165	72.7495	437
chr4	26089955	26090647	macs_peaks/J82_ChIP_pooled_peak_168572	436	.	7.6012	43.6209	40.2149	381
chr6	135005058	135005571	macs_peaks/J82_ChIP_pooled_peak_203609	436	.	7.6012	43.6209	40.2149	309
chr3	158909140	158909821	macs_peaks/J82_ChIP_pooled_peak_159999	839	.	7.59995	83.9677	80.2534	293
chr1	101747877	101748389	macs_peaks/J82_ChIP_pooled_peak_11142	431	.	7.599	43.1074	39.7073	264
chr3	149104112	149105239	macs_peaks/J82_ChIP_pooled_peak_159019	602	.	7.59789	60.2447	56.6925	823
chr1	96854500	96855166	macs_peaks/J82_ChIP_pooled_peak_10708	461	.	7.59348	46.1059	42.6771	253
chr11	64477850	64478665	macs_peaks/J82_ChIP_pooled_peak_42326	415	.	7.59207	41.567	38.1837	212
chr11	68889953	68890503	macs_peaks/J82_ChIP_pooled_peak_43468	405	.	7.58714	40.54	37.1678	322
chr10	33796844	33797378	macs_peaks/J82_ChIP_pooled_peak_29304	405	.	7.58714	40.54	37.1678	294
chr1	78005238	78005954	macs_peaks/J82_ChIP_pooled_peak_8787	405	.	7.58714	40.54	37.1678	253
chr8	31430753	31431509	macs_peaks/J82_ChIP_pooled_peak_217749	646	.	7.5747	64.6347	61.0499	370
chr18	64932707	64933403	macs_peaks/J82_ChIP_pooled_peak_108958	646	.	7.5747	64.6347	61.0499	306
chr1	207060481	207061618	macs_peaks/J82_ChIP_pooled_peak_19128	570	.	7.57398	57.0825	53.5559	740
chr7	130128568	130129417	macs_peaks/J82_ChIP_pooled_peak_214901	570	.	7.57398	57.0825	53.5559	387
chr3	46269568	46270195	macs_peaks/J82_ChIP_pooled_peak_148725	570	.	7.57398	57.0825	53.5559	312
chr12	15305706	15306566	macs_peaks/J82_ChIP_pooled_peak_49381	570	.	7.57398	57.0825	53.5559	302
chr9	99380331	99380994	macs_peaks/J82_ChIP_pooled_peak_237979	570	.	7.57398	57.0825	53.5559	283
chr5	131845467	131846372	macs_peaks/J82_ChIP_pooled_peak_185367	495	.	7.57302	49.5317	46.0687	580
chr17	26605168	26605874	macs_peaks/J82_ChIP_pooled_peak_96044	495	.	7.57302	49.5317	46.0687	396
chr4	150559188	150560030	macs_peaks/J82_ChIP_pooled_peak_171392	495	.	7.57302	49.5317	46.0687	347
chr10	124624312	124624886	macs_peaks/J82_ChIP_pooled_peak_33251	495	.	7.57302	49.5317	46.0687	284
chr14	51613830	51614516	macs_peaks/J82_ChIP_pooled_peak_72779	419	.	7.57168	41.9844	38.5956	292
chr11	91033094	91033696	macs_peaks/J82_ChIP_pooled_peak_46354	560	.	7.5702	56.055	52.5373	286
chr1	173825640	173826531	macs_peaks/J82_ChIP_pooled_peak_15892	560	.	7.5702	56.055	52.5373	242
chr10	9676350	9677080	macs_peaks/J82_ChIP_pooled_peak_25853	479	.	7.56758	47.9967	44.5497	272
chr7	46585167	46585929	macs_peaks/J82_ChIP_pooled_peak_209860	550	.	7.56627	55.0275	51.5182	358
chr7	33716976	33717639	macs_peaks/J82_ChIP_pooled_peak_208573	529	.	7.55793	52.9724	49.4803	331
chr2	214040319	214040885	macs_peaks/J82_ChIP_pooled_peak_127345	519	.	7.55351	51.9448	48.4611	219
chr17	35819021	35819490	macs_peaks/J82_ChIP_pooled_peak_97140	403	.	7.54622	40.3731	37.0025	213
chr1	117689584	117690284	macs_peaks/J82_ChIP_pooled_peak_12574	398	.	7.54311	39.8594	36.4925	299
chr12	16501815	16502593	macs_peaks/J82_ChIP_pooled_peak_49499	398	.	7.54311	39.8594	36.4925	245
chr13	36732719	36733308	macs_peaks/J82_ChIP_pooled_peak_63733	488	.	7.53909	48.8618	45.4062	271
chr5	115166800	115167352	macs_peaks/J82_ChIP_pooled_peak_183773	483	.	7.5365	48.3479	44.8973	313
chr6	52288635	52289584	macs_peaks/J82_ChIP_pooled_peak_198816	418	.	7.53555	41.8314	38.4438	284
chr6	141873360	141874259	macs_peaks/J82_ChIP_pooled_peak_204117	528	.	7.5347	52.8487	49.357	531
chr1	64808913	64810050	macs_peaks/J82_ChIP_pooled_peak_7579	528	.	7.5347	52.8487	49.357	283
chr1	242392242	242392731	macs_peaks/J82_ChIP_pooled_peak_23594	478	.	7.53386	47.834	44.3876	248
chr8	119456297	119456862	macs_peaks/J82_ChIP_pooled_peak_226110	633	.	7.53314	63.364	59.788	271
chr8	13132226	13133202	macs_peaks/J82_ChIP_pooled_peak_217206	388	.	7.53064	38.8085	35.4538	694
chr10	52364241	52365584	macs_peaks/J82_ChIP_pooled_peak_30340	388	.	7.53064	38.8085	35.4538	469
chr6	35395565	35396577	macs_peaks/J82_ChIP_pooled_peak_197147	388	.	7.53064	38.8085	35.4538	440
chr4	156472994	156473881	macs_peaks/J82_ChIP_pooled_peak_171525	388	.	7.53064	38.8085	35.4538	425
chr19	19062099	19062864	macs_peaks/J82_ChIP_pooled_peak_110993	388	.	7.53064	38.8085	35.4538	407
chrX	11792445	11793248	macs_peaks/J82_ChIP_pooled_peak_246036	388	.	7.53064	38.8085	35.4538	404
chr1	12203496	12204479	macs_peaks/J82_ChIP_pooled_peak_1073	388	.	7.53064	38.8085	35.4538	389
chrX	9978661	9979286	macs_peaks/J82_ChIP_pooled_peak_245977	388	.	7.53064	38.8085	35.4538	366
chr6	58385758	58386349	macs_peaks/J82_ChIP_pooled_peak_199296	388	.	7.53064	38.8085	35.4538	353
chr10	114501730	114502385	macs_peaks/J82_ChIP_pooled_peak_32799	388	.	7.53064	38.8085	35.4538	351
chr4	39541725	39542414	macs_peaks/J82_ChIP_pooled_peak_169238	388	.	7.53064	38.8085	35.4538	343
chr1	3459711	3460608	macs_peaks/J82_ChIP_pooled_peak_231	388	.	7.53064	38.8085	35.4538	325
chr7	100887407	100887960	macs_peaks/J82_ChIP_pooled_peak_212948	388	.	7.53064	38.8085	35.4538	313
chr7	1610751	1611275	macs_peaks/J82_ChIP_pooled_peak_205928	388	.	7.53064	38.8085	35.4538	300
chr2	58208309	58208992	macs_peaks/J82_ChIP_pooled_peak_116865	388	.	7.53064	38.8085	35.4538	294
chr12	116972022	116972557	macs_peaks/J82_ChIP_pooled_peak_59406	388	.	7.53064	38.8085	35.4538	294
chr2	45844050	45844602	macs_peaks/J82_ChIP_pooled_peak_116467	388	.	7.53064	38.8085	35.4538	272
chr15	82385943	82386650	macs_peaks/J82_ChIP_pooled_peak_82363	388	.	7.53064	38.8085	35.4538	258
chr15	72072570	72073161	macs_peaks/J82_ChIP_pooled_peak_81763	388	.	7.53064	38.8085	35.4538	258
chr6	134743670	134744369	macs_peaks/J82_ChIP_pooled_peak_203589	388	.	7.53064	38.8085	35.4538	255
chr2	84686968	84687451	macs_peaks/J82_ChIP_pooled_peak_117666	388	.	7.53064	38.8085	35.4538	254
chr12	11513145	11513656	macs_peaks/J82_ChIP_pooled_peak_48843	388	.	7.53064	38.8085	35.4538	253
chrX	153553823	153554333	macs_peaks/J82_ChIP_pooled_peak_247642	388	.	7.53064	38.8085	35.4538	251
chr4	151568171	151568658	macs_peaks/J82_ChIP_pooled_peak_171426	388	.	7.53064	38.8085	35.4538	249
chr4	148419064	148419667	macs_peaks/J82_ChIP_pooled_peak_171360	388	.	7.53064	38.8085	35.4538	249
chr2	106034168	106034712	macs_peaks/J82_ChIP_pooled_peak_118882	388	.	7.53064	38.8085	35.4538	243
chr16	68299023	68299581	macs_peaks/J82_ChIP_pooled_peak_90285	388	.	7.53064	38.8085	35.4538	238
chr19	44061465	44061917	macs_peaks/J82_ChIP_pooled_peak_112830	388	.	7.53064	38.8085	35.4538	223
chr13	71031489	71032058	macs_peaks/J82_ChIP_pooled_peak_65980	408	.	7.52922	40.8038	37.4265	312
chr10	13991853	13992621	macs_peaks/J82_ChIP_pooled_peak_26605	468	.	7.52838	46.8062	43.3691	460
chr2	12458148	12459252	macs_peaks/J82_ChIP_pooled_peak_115264	452	.	7.52652	45.2958	41.875	701
chr5	131792931	131793654	macs_peaks/J82_ChIP_pooled_peak_185341	452	.	7.52652	45.2958	41.875	405
chr1	182994612	182995326	macs_peaks/J82_ChIP_pooled_peak_16891	452	.	7.52652	45.2958	41.875	384
chr16	83859638	83860667	macs_peaks/J82_ChIP_pooled_peak_92154	452	.	7.52652	45.2958	41.875	375
chr14	56066470	56066946	macs_peaks/J82_ChIP_pooled_peak_73339	452	.	7.52652	45.2958	41.875	257
chr2	64653254	64653968	macs_peaks/J82_ChIP_pooled_peak_117035	452	.	7.52652	45.2958	41.875	253
chr13	30716440	30717582	macs_peaks/J82_ChIP_pooled_peak_63003	452	.	7.52652	45.2958	41.875	250
chr13	74383578	74384745	macs_peaks/J82_ChIP_pooled_peak_66229	462	.	7.52555	46.2923	42.8621	294
chr5	39100759	39101418	macs_peaks/J82_ChIP_pooled_peak_176846	577	.	7.5228	57.7911	54.2577	369
chr2	204648525	204649067	macs_peaks/J82_ChIP_pooled_peak_126754	457	.	7.52266	45.7784	42.3512	249
chr3	16948029	16948728	macs_peaks/J82_ChIP_pooled_peak_145287	452	.	7.51969	45.2645	41.8443	325
chr9	98278863	98279986	macs_peaks/J82_ChIP_pooled_peak_237804	422	.	7.5194	42.2629	38.8719	392
chr13	96187318	96188025	macs_peaks/J82_ChIP_pooled_peak_67691	507	.	7.51751	50.7561	47.2826	401
chr6	46336948	46337597	macs_peaks/J82_ChIP_pooled_peak_198411	592	.	7.5162	59.2535	55.709	232
chr7	28081103	28082001	macs_peaks/J82_ChIP_pooled_peak_208027	417	.	7.51612	41.749	38.3618	540
chr1	179200758	179201575	macs_peaks/J82_ChIP_pooled_peak_16471	387	.	7.5155	38.7487	35.3969	569
chr20	4494163	4495063	macs_peaks/J82_ChIP_pooled_peak_128912	637	.	7.51158	63.7265	60.1484	382
chr13	41871047	41871650	macs_peaks/J82_ChIP_pooled_peak_64253	437	.	7.51036	43.7227	40.3163	235
chr3	23305075	23305785	macs_peaks/J82_ChIP_pooled_peak_145758	571	.	7.50681	57.1979	53.6704	397
chr3	63336913	63337406	macs_peaks/J82_ChIP_pooled_peak_151494	402	.	7.50574	40.2073	36.8376	237
chr6	12492476	12493155	macs_peaks/J82_ChIP_pooled_peak_194722	821	.	7.50374	82.1652	78.4623	318
chr12	96042525	96043517	macs_peaks/J82_ChIP_pooled_peak_56756	426	.	7.50374	42.6947	39.298	676
chr18	33196724	33197224	macs_peaks/J82_ChIP_pooled_peak_106305	481	.	7.50344	48.1862	44.7368	258
chr1	68734817	68736108	macs_peaks/J82_ChIP_pooled_peak_8110	561	.	7.50185	56.1701	52.6509	972
chr6	149557619	149558158	macs_peaks/J82_ChIP_pooled_peak_204625	416	.	7.49679	41.6668	38.28	280
chr9	77796636	77797332	macs_peaks/J82_ChIP_pooled_peak_235092	746	.	7.49575	74.6094	70.9549	405
chr2	96861006	96861658	macs_peaks/J82_ChIP_pooled_peak_118018	386	.	7.4945	38.6656	35.3144	400
chr3	151151945	151152627	macs_peaks/J82_ChIP_pooled_peak_159287	675	.	7.49243	67.5963	63.9893	285
chr9	75443110	75443852	macs_peaks/J82_ChIP_pooled_peak_234928	541	.	7.49135	54.1142	50.6131	404
chr1	203483069	203483819	macs_peaks/J82_ChIP_pooled_peak_18569	406	.	7.48947	40.6388	37.2653	480
chr15	46211929	46212627	macs_peaks/J82_ChIP_pooled_peak_80017	486	.	7.48888	48.6136	45.1593	294
chr3	72173197	72173763	macs_peaks/J82_ChIP_pooled_peak_152586	486	.	7.48888	48.6136	45.1593	278
chr1	160094060	160096103	macs_peaks/J82_ChIP_pooled_peak_14312	486	.	7.48888	48.6136	45.1593	1599
chr6	11650051	11651339	macs_peaks/J82_ChIP_pooled_peak_194593	670	.	7.48588	67.0526	63.4483	574
chr20	55653083	55654095	macs_peaks/J82_ChIP_pooled_peak_137890	670	.	7.48588	67.0526	63.4483	322
chr8	115982537	115983298	macs_peaks/J82_ChIP_pooled_peak_225756	670	.	7.48588	67.0526	63.4483	290
chr3	23097522	23098079	macs_peaks/J82_ChIP_pooled_peak_145733	396	.	7.48176	39.6108	36.2493	244
chr5	119781587	119782226	macs_peaks/J82_ChIP_pooled_peak_184159	470	.	7.48059	47.0776	43.6395	231
chr2	190244168	190245155	macs_peaks/J82_ChIP_pooled_peak_125406	594	.	7.47337	59.4947	55.9489	626
chr1	79092897	79093616	macs_peaks/J82_ChIP_pooled_peak_8920	594	.	7.47337	59.4947	55.9489	283
chr4	124907316	124908317	macs_peaks/J82_ChIP_pooled_peak_170930	410	.	7.47073	41.0582	37.6792	545
chr19	20961119	20961980	macs_peaks/J82_ChIP_pooled_peak_111106	410	.	7.47073	41.0582	37.6792	519
chr10	98784110	98784787	macs_peaks/J82_ChIP_pooled_peak_32198	410	.	7.47073	41.0582	37.6792	375
chr14	29498023	29498777	macs_peaks/J82_ChIP_pooled_peak_71167	410	.	7.47073	41.0582	37.6792	336
chr13	46101801	46102622	macs_peaks/J82_ChIP_pooled_peak_64673	410	.	7.47073	41.0582	37.6792	334
chr8	102300550	102301188	macs_peaks/J82_ChIP_pooled_peak_224709	480	.	7.47066	48.0254	44.5783	334
chr13	109567290	109568785	macs_peaks/J82_ChIP_pooled_peak_69172	500	.	7.46774	50.0019	46.5355	706
chr2	185419452	185420240	macs_peaks/J82_ChIP_pooled_peak_125083	450	.	7.46684	45.0211	41.602	274
chr10	12745694	12746220	macs_peaks/J82_ChIP_pooled_peak_26318	450	.	7.46684	45.0211	41.602	243
chr20	48808372	48810402	macs_peaks/J82_ChIP_pooled_peak_136365	1181	.	7.46307	118.151	114.254	654
chr12	12714182	12714793	macs_peaks/J82_ChIP_pooled_peak_49016	420	.	7.46242	42.0174	38.6284	255
chr5	92525355	92526003	macs_peaks/J82_ChIP_pooled_peak_181803	519	.	7.45702	51.9359	48.4523	359
chr1	231523500	231524142	macs_peaks/J82_ChIP_pooled_peak_22268	519	.	7.45702	51.9359	48.4523	278
chr3	138493193	138493966	macs_peaks/J82_ChIP_pooled_peak_158129	479	.	7.45438	47.9453	44.4985	256
chr3	186323977	186324506	macs_peaks/J82_ChIP_pooled_peak_162743	593	.	7.45351	59.3742	55.8289	288
chr4	23857665	23858482	macs_peaks/J82_ChIP_pooled_peak_168230	454	.	7.45314	45.4547	42.033	273
chr3	172340519	172341774	macs_peaks/J82_ChIP_pooled_peak_161160	628	.	7.44845	62.8219	59.2491	412
chr1	196032325	196032913	macs_peaks/J82_ChIP_pooled_peak_17768	469	.	7.44726	46.917	43.4795	342
chr2	141414990	141415720	macs_peaks/J82_ChIP_pooled_peak_121574	394	.	7.44141	39.4465	36.086	314
chr12	101099481	101100418	macs_peaks/J82_ChIP_pooled_peak_57211	458	.	7.43981	45.8886	42.4606	601
chr11	9593836	9594869	macs_peaks/J82_ChIP_pooled_peak_35552	845	.	7.43832	84.5993	80.8817	585
chr20	43122194	43123618	macs_peaks/J82_ChIP_pooled_peak_134621	562	.	7.43599	56.29	52.7702	931
chr8	81115780	81116400	macs_peaks/J82_ChIP_pooled_peak_222677	562	.	7.43599	56.29	52.7702	253
chr1	69956999	69958491	macs_peaks/J82_ChIP_pooled_peak_8211	443	.	7.43473	44.3767	40.9649	525
chr1	246149370	246150190	macs_peaks/J82_ChIP_pooled_peak_24039	443	.	7.43473	44.3767	40.9649	379
chr10	75544713	75545452	macs_peaks/J82_ChIP_pooled_peak_31243	443	.	7.43473	44.3767	40.9649	332
chr8	48872558	48873272	macs_peaks/J82_ChIP_pooled_peak_219642	443	.	7.43473	44.3767	40.9649	290
chr2	147747821	147748806	macs_peaks/J82_ChIP_pooled_peak_121968	443	.	7.43473	44.3767	40.9649	280
chr16	48640791	48641758	macs_peaks/J82_ChIP_pooled_peak_88242	443	.	7.43473	44.3767	40.9649	250
chr1	90408295	90409171	macs_peaks/J82_ChIP_pooled_peak_9896	448	.	7.43202	44.8601	41.442	482
chr1	33419014	33420005	macs_peaks/J82_ChIP_pooled_peak_3343	448	.	7.43202	44.8601	41.442	279
chr2	191533014	191533564	macs_peaks/J82_ChIP_pooled_peak_125546	448	.	7.43202	44.8601	41.442	222
chr17	69788882	69789869	macs_peaks/J82_ChIP_pooled_peak_101352	552	.	7.42971	55.2618	51.7505	492
chr2	172292599	172293318	macs_peaks/J82_ChIP_pooled_peak_123902	552	.	7.42971	55.2618	51.7505	441
chr12	16216274	16217552	macs_peaks/J82_ChIP_pooled_peak_49477	443	.	7.42799	44.3458	40.9346	573
chr4	7892133	7892920	macs_peaks/J82_ChIP_pooled_peak_166429	661	.	7.42646	66.1512	62.5539	445
chr1	60144228	60144889	macs_peaks/J82_ChIP_pooled_peak_7012	661	.	7.42646	66.1512	62.5539	319
chr6	53824254	53825170	macs_peaks/J82_ChIP_pooled_peak_198982	418	.	7.42491	41.855	38.4672	412
chr6	10403245	10404326	macs_peaks/J82_ChIP_pooled_peak_194373	770	.	7.42419	77.0415	73.3702	822
chr11	66335360	66336364	macs_peaks/J82_ChIP_pooled_peak_42907	378	.	7.4215	37.8806	34.5364	749
chr19	41828970	41830149	macs_peaks/J82_ChIP_pooled_peak_112614	378	.	7.4215	37.8806	34.5364	614
chrX	41242365	41243077	macs_peaks/J82_ChIP_pooled_peak_246490	378	.	7.4215	37.8806	34.5364	438
chr2	59000274	59000942	macs_peaks/J82_ChIP_pooled_peak_116888	378	.	7.4215	37.8806	34.5364	437
chr2	190524222	190525128	macs_peaks/J82_ChIP_pooled_peak_125440	378	.	7.4215	37.8806	34.5364	420
chr22	36697745	36698434	macs_peaks/J82_ChIP_pooled_peak_141931	378	.	7.4215	37.8806	34.5364	396
chr21	44922265	44923081	macs_peaks/J82_ChIP_pooled_peak_140952	378	.	7.4215	37.8806	34.5364	345
chr1	92545515	92546209	macs_peaks/J82_ChIP_pooled_peak_10136	378	.	7.4215	37.8806	34.5364	344
chr2	56070190	56070759	macs_peaks/J82_ChIP_pooled_peak_116816	378	.	7.4215	37.8806	34.5364	331
chrX	44439543	44440266	macs_peaks/J82_ChIP_pooled_peak_246521	378	.	7.4215	37.8806	34.5364	330
chr10	134346170	134346950	macs_peaks/J82_ChIP_pooled_peak_33506	378	.	7.4215	37.8806	34.5364	330
chr6	169971123	169972164	macs_peaks/J82_ChIP_pooled_peak_205737	378	.	7.4215	37.8806	34.5364	329
chr4	160959588	160960481	macs_peaks/J82_ChIP_pooled_peak_171711	378	.	7.4215	37.8806	34.5364	328
chrX	113045940	113046793	macs_peaks/J82_ChIP_pooled_peak_247201	378	.	7.4215	37.8806	34.5364	315
chr1	149856950	149857606	macs_peaks/J82_ChIP_pooled_peak_13060	378	.	7.4215	37.8806	34.5364	303
chr10	97882451	97883057	macs_peaks/J82_ChIP_pooled_peak_32166	378	.	7.4215	37.8806	34.5364	301
chr1	212334754	212335347	macs_peaks/J82_ChIP_pooled_peak_19808	378	.	7.4215	37.8806	34.5364	298
chr10	134295483	134296013	macs_peaks/J82_ChIP_pooled_peak_33502	378	.	7.4215	37.8806	34.5364	294
chr6	37218893	37219474	macs_peaks/J82_ChIP_pooled_peak_197387	378	.	7.4215	37.8806	34.5364	293
chr15	48104463	48105181	macs_peaks/J82_ChIP_pooled_peak_80099	378	.	7.4215	37.8806	34.5364	290
chr19	2478548	2479139	macs_peaks/J82_ChIP_pooled_peak_110021	378	.	7.4215	37.8806	34.5364	283
chr11	105114982	105115523	macs_peaks/J82_ChIP_pooled_peak_46966	378	.	7.4215	37.8806	34.5364	282
chr15	60868100	60868613	macs_peaks/J82_ChIP_pooled_peak_80885	378	.	7.4215	37.8806	34.5364	281
chr21	47238246	47238990	macs_peaks/J82_ChIP_pooled_peak_141021	378	.	7.4215	37.8806	34.5364	280
chr21	43178553	43179125	macs_peaks/J82_ChIP_pooled_peak_140897	378	.	7.4215	37.8806	34.5364	266
chr1	36902279	36902860	macs_peaks/J82_ChIP_pooled_peak_3724	378	.	7.4215	37.8806	34.5364	259
chr11	109598700	109599267	macs_peaks/J82_ChIP_pooled_peak_47035	378	.	7.4215	37.8806	34.5364	253
chr10	75652339	75652936	macs_peaks/J82_ChIP_pooled_peak_31250	378	.	7.4215	37.8806	34.5364	246
chr8	22061207	22061758	macs_peaks/J82_ChIP_pooled_peak_217389	378	.	7.4215	37.8806	34.5364	244
chr13	34599844	34600504	macs_peaks/J82_ChIP_pooled_peak_63534	492	.	7.41754	49.2492	45.7902	298
chr11	35605413	35606853	macs_peaks/J82_ChIP_pooled_peak_38835	532	.	7.41644	53.2052	49.7115	656
chr1	109935598	109936101	macs_peaks/J82_ChIP_pooled_peak_11612	408	.	7.41591	40.8264	37.4489	244
chr6	37880721	37881429	macs_peaks/J82_ChIP_pooled_peak_197475	585	.	7.40604	58.5904	55.0499	390
chr8	77528711	77529472	macs_peaks/J82_ChIP_pooled_peak_222409	585	.	7.40604	58.5904	55.0499	364
chr5	88851877	88852574	macs_peaks/J82_ChIP_pooled_peak_181526	585	.	7.40604	58.5904	55.0499	303
chr5	8729552	8730987	macs_peaks/J82_ChIP_pooled_peak_174247	585	.	7.40604	58.5904	55.0499	276
chr2	200308393	200308907	macs_peaks/J82_ChIP_pooled_peak_126212	585	.	7.40604	58.5904	55.0499	258
chr13	103303565	103304428	macs_peaks/J82_ChIP_pooled_peak_68634	536	.	7.40572	53.641	50.1423	400
chr7	47192676	47193265	macs_peaks/J82_ChIP_pooled_peak_209921	477	.	7.40473	47.7003	44.2544	280
chr7	36033244	36033763	macs_peaks/J82_ChIP_pooled_peak_208756	477	.	7.40473	47.7003	44.2544	243
chr8	66954179	66954913	macs_peaks/J82_ChIP_pooled_peak_221396	466	.	7.39782	46.6778	43.2421	493
chr2	205489973	205490581	macs_peaks/J82_ChIP_pooled_peak_126830	540	.	7.39524	54.077	50.5759	233
chr3	81265126	81265869	macs_peaks/J82_ChIP_pooled_peak_153276	501	.	7.39449	50.1199	46.6531	381
chr2	136502986	136503457	macs_peaks/J82_ChIP_pooled_peak_121293	501	.	7.39449	50.1199	46.6531	218
chr20	42832677	42833300	macs_peaks/J82_ChIP_pooled_peak_134535	837	.	7.39241	83.7071	79.9935	303
chr4	923467	924173	macs_peaks/J82_ChIP_pooled_peak_164742	728	.	7.38943	72.8145	69.1713	426
chr3	57184709	57185291	macs_peaks/J82_ChIP_pooled_peak_150668	397	.	7.38688	39.7165	36.3531	309
chr1	110521540	110522843	macs_peaks/J82_ChIP_pooled_peak_11717	397	.	7.38688	39.7165	36.3531	1020
chr12	88702417	88703844	macs_peaks/J82_ChIP_pooled_peak_55968	490	.	7.38657	49.0913	45.6335	411
chr16	11930273	11930905	macs_peaks/J82_ChIP_pooled_peak_85465	490	.	7.38657	49.0913	45.6335	340
chr13	103357377	103358032	macs_peaks/J82_ChIP_pooled_peak_68641	471	.	7.38577	47.1129	43.6747	321
chr3	178781285	178782372	macs_peaks/J82_ChIP_pooled_peak_161622	619	.	7.38533	61.921	58.3551	557
chr1	185940677	185941527	macs_peaks/J82_ChIP_pooled_peak_17244	619	.	7.38533	61.921	58.3551	286
chr5	108869379	108870055	macs_peaks/J82_ChIP_pooled_peak_183127	411	.	7.38288	41.1792	37.7995	312
chr3	196158981	196160173	macs_peaks/J82_ChIP_pooled_peak_164227	500	.	7.3794	50.0413	46.5747	314
chr17	39238525	39239500	macs_peaks/J82_ChIP_pooled_peak_97609	510	.	7.37934	51.0276	47.5522	447
chr1	86010249	86011339	macs_peaks/J82_ChIP_pooled_peak_9434	510	.	7.37934	51.0276	47.5522	385
chr13	77550536	77551117	macs_peaks/J82_ChIP_pooled_peak_66522	510	.	7.37934	51.0276	47.5522	306
chr20	52293948	52294513	macs_peaks/J82_ChIP_pooled_peak_137345	510	.	7.37934	51.0276	47.5522	247
chr3	52704638	52705366	macs_peaks/J82_ChIP_pooled_peak_149993	480	.	7.3783	48.0626	44.6149	287
chr7	124176115	124177015	macs_peaks/J82_ChIP_pooled_peak_214455	386	.	7.37638	38.6876	35.3363	509
chr4	158963745	158964499	macs_peaks/J82_ChIP_pooled_peak_171624	386	.	7.37638	38.6876	35.3363	286
chr18	9117232	9117708	macs_peaks/J82_ChIP_pooled_peak_104341	475	.	7.37403	47.5482	44.1037	244
chr13	110350830	110351605	macs_peaks/J82_ChIP_pooled_peak_69285	761	.	7.37368	76.1479	72.4823	454
chr12	64494962	64495835	macs_peaks/J82_ChIP_pooled_peak_53991	401	.	7.37272	40.1502	36.7807	580
chr6	138018566	138019317	macs_peaks/J82_ChIP_pooled_peak_203818	401	.	7.36977	40.1378	36.7683	372
chr12	123942292	123942888	macs_peaks/J82_ChIP_pooled_peak_60377	401	.	7.36977	40.1378	36.7683	342
chr2	186849176	186849846	macs_peaks/J82_ChIP_pooled_peak_125147	401	.	7.36977	40.1378	36.7683	322
chr4	77491425	77492083	macs_peaks/J82_ChIP_pooled_peak_169979	401	.	7.36977	40.1378	36.7683	318
chr18	27845105	27845586	macs_peaks/J82_ChIP_pooled_peak_105871	401	.	7.36977	40.1378	36.7683	250
chr5	125863509	125864169	macs_peaks/J82_ChIP_pooled_peak_184716	401	.	7.36977	40.1378	36.7683	237
chr3	111457721	111458631	macs_peaks/J82_ChIP_pooled_peak_154959	470	.	7.36968	47.0338	43.5959	567
chr5	122759193	122760156	macs_peaks/J82_ChIP_pooled_peak_184410	470	.	7.36968	47.0338	43.5959	515
chr2	200604182	200604780	macs_peaks/J82_ChIP_pooled_peak_126238	470	.	7.36968	47.0338	43.5959	348
chr1	9362848	9363771	macs_peaks/J82_ChIP_pooled_peak_775	376	.	7.3653	37.6586	34.3182	611
chr1	204560595	204561433	macs_peaks/J82_ChIP_pooled_peak_18780	376	.	7.3653	37.6586	34.3182	288
chr3	188012169	188013348	macs_peaks/J82_ChIP_pooled_peak_163051	514	.	7.36196	51.4277	47.9474	715
chr2	147739724	147740299	macs_peaks/J82_ChIP_pooled_peak_121967	460	.	7.36067	46.005	42.5765	349
chr18	26337403	26338014	macs_peaks/J82_ChIP_pooled_peak_105776	460	.	7.36067	46.005	42.5765	326
chr12	95098273	95098828	macs_peaks/J82_ChIP_pooled_peak_56611	460	.	7.36067	46.005	42.5765	265
chr5	146992707	146993486	macs_peaks/J82_ChIP_pooled_peak_187859	543	.	7.35758	54.3577	50.8541	392
chr19	52597045	52597553	macs_peaks/J82_ChIP_pooled_peak_114006	888	.	7.35607	88.8068	85.0636	245
chr17	80245764	80246676	macs_peaks/J82_ChIP_pooled_peak_103181	449	.	7.35125	44.976	41.5574	611
chr7	92936453	92937174	macs_peaks/J82_ChIP_pooled_peak_212336	449	.	7.35125	44.976	41.5574	394
chr18	77424330	77425234	macs_peaks/J82_ChIP_pooled_peak_109823	380	.	7.35072	38.0921	34.7453	586
chr18	250628	251114	macs_peaks/J82_ChIP_pooled_peak_103368	533	.	7.3497	53.3292	49.8342	246
chr13	37539826	37540466	macs_peaks/J82_ChIP_pooled_peak_63810	616	.	7.34861	61.6848	58.1223	348
chr13	69182194	69182828	macs_peaks/J82_ChIP_pooled_peak_65911	513	.	7.34746	51.3497	47.8728	307
chr10	18274993	18275565	macs_peaks/J82_ChIP_pooled_peak_27214	444	.	7.34637	44.4615	41.0494	318
chr7	84041427	84042467	macs_peaks/J82_ChIP_pooled_peak_211802	434	.	7.34295	43.4629	40.06	721
chr2	36679333	36679966	macs_peaks/J82_ChIP_pooled_peak_116015	434	.	7.34295	43.4629	40.06	360
chr11	112087000	112087675	macs_peaks/J82_ChIP_pooled_peak_47092	434	.	7.34295	43.4629	40.06	356
chr5	142623501	142626333	macs_peaks/J82_ChIP_pooled_peak_187352	434	.	7.34295	43.4629	40.06	305
chr4	7971646	7972201	macs_peaks/J82_ChIP_pooled_peak_166457	434	.	7.34295	43.4629	40.06	281
chr5	127323624	127324480	macs_peaks/J82_ChIP_pooled_peak_184921	434	.	7.34295	43.4629	40.06	253
chr2	12199688	12200479	macs_peaks/J82_ChIP_pooled_peak_115250	434	.	7.34295	43.4629	40.06	231
chr12	51418460	51419378	macs_peaks/J82_ChIP_pooled_peak_52473	576	.	7.33872	57.6899	54.1572	294
chr1	90371424	90372513	macs_peaks/J82_ChIP_pooled_peak_9886	385	.	7.3366	38.5259	35.1757	838
chr1	39299829	39300504	macs_peaks/J82_ChIP_pooled_peak_4081	394	.	7.32885	39.4749	36.1141	428
chr1	191312918	191313600	macs_peaks/J82_ChIP_pooled_peak_17516	374	.	7.32448	37.4966	34.1573	345
chr8	95597472	95598408	macs_peaks/J82_ChIP_pooled_peak_223758	502	.	7.32418	50.2432	46.7753	445
chr11	59015100	59015927	macs_peaks/J82_ChIP_pooled_peak_41183	502	.	7.32418	50.2432	46.7753	420
chr1	200141349	200142196	macs_peaks/J82_ChIP_pooled_peak_18065	502	.	7.32418	50.2432	46.7753	411
chr6	24313566	24314162	macs_peaks/J82_ChIP_pooled_peak_196353	752	.	7.32318	75.2573	71.5978	233
chr3	165908133	165908651	macs_peaks/J82_ChIP_pooled_peak_160480	659	.	7.3223	65.9299	62.3358	267
chr3	155878766	155879505	macs_peaks/J82_ChIP_pooled_peak_159711	610	.	7.32221	61.0238	57.4653	374
chr3	130682632	130683349	macs_peaks/J82_ChIP_pooled_peak_157280	610	.	7.32221	61.0238	57.4653	336
chr5	10719836	10720517	macs_peaks/J82_ChIP_pooled_peak_174582	610	.	7.32221	61.0238	57.4653	321
chr12	113660414	113661269	macs_peaks/J82_ChIP_pooled_peak_58927	467	.	7.32059	46.792	43.355	474
chr18	20681668	20682144	macs_peaks/J82_ChIP_pooled_peak_105167	467	.	7.32059	46.792	43.355	246
chr7	139614891	139615489	macs_peaks/J82_ChIP_pooled_peak_215748	467	.	7.32059	46.792	43.355	245
chr3	110246131	110246743	macs_peaks/J82_ChIP_pooled_peak_154857	418	.	7.32022	41.8886	38.5006	246
chr8	108679810	108680403	macs_peaks/J82_ChIP_pooled_peak_225405	575	.	7.31921	57.5719	54.0396	276
chr3	178865655	178866387	macs_peaks/J82_ChIP_pooled_peak_161630	506	.	7.31413	50.68	47.2068	337
chr2	134963612	134964659	macs_peaks/J82_ChIP_pooled_peak_121163	369	.	7.31236	36.9591	33.6252	802
chr17	77669267	77670205	macs_peaks/J82_ChIP_pooled_peak_102669	369	.	7.31236	36.9591	33.6252	609
chr8	54791972	54792908	macs_peaks/J82_ChIP_pooled_peak_220187	369	.	7.31236	36.9591	33.6252	608
chr10	63224257	63225166	macs_peaks/J82_ChIP_pooled_peak_30679	369	.	7.31236	36.9591	33.6252	582
chr16	14457998	14458843	macs_peaks/J82_ChIP_pooled_peak_85789	369	.	7.31236	36.9591	33.6252	543
chr1	150540221	150541190	macs_peaks/J82_ChIP_pooled_peak_13148	369	.	7.31236	36.9591	33.6252	524
chr2	65093515	65094362	macs_peaks/J82_ChIP_pooled_peak_117060	369	.	7.31236	36.9591	33.6252	505
chr6	160015440	160016236	macs_peaks/J82_ChIP_pooled_peak_205369	369	.	7.31236	36.9591	33.6252	474
chr17	44849544	44850215	macs_peaks/J82_ChIP_pooled_peak_98325	369	.	7.31236	36.9591	33.6252	416
chr4	175339836	175340484	macs_peaks/J82_ChIP_pooled_peak_172185	369	.	7.31236	36.9591	33.6252	405
chr10	70425663	70426427	macs_peaks/J82_ChIP_pooled_peak_30993	369	.	7.31236	36.9591	33.6252	378
chr7	134844614	134845294	macs_peaks/J82_ChIP_pooled_peak_215355	369	.	7.31236	36.9591	33.6252	372
chrX	81018078	81018738	macs_peaks/J82_ChIP_pooled_peak_246872	369	.	7.31236	36.9591	33.6252	349
chr4	86708145	86708725	macs_peaks/J82_ChIP_pooled_peak_170184	369	.	7.31236	36.9591	33.6252	334
chr6	134609750	134610431	macs_peaks/J82_ChIP_pooled_peak_203572	369	.	7.31236	36.9591	33.6252	312
chrX	153770012	153770609	macs_peaks/J82_ChIP_pooled_peak_247646	369	.	7.31236	36.9591	33.6252	298
chr10	89601963	89602535	macs_peaks/J82_ChIP_pooled_peak_31747	369	.	7.31236	36.9591	33.6252	298
chr4	8887432	8888100	macs_peaks/J82_ChIP_pooled_peak_166696	369	.	7.31236	36.9591	33.6252	284
chr17	1316501	1317095	macs_peaks/J82_ChIP_pooled_peak_93505	369	.	7.31236	36.9591	33.6252	283
chr22	41128609	41129267	macs_peaks/J82_ChIP_pooled_peak_142246	369	.	7.31236	36.9591	33.6252	255
chr4	107490260	107490729	macs_peaks/J82_ChIP_pooled_peak_170593	369	.	7.31236	36.9591	33.6252	239
chrX	114798476	114799012	macs_peaks/J82_ChIP_pooled_peak_247217	369	.	7.31236	36.9591	33.6252	237
chr14	69044548	69045535	macs_peaks/J82_ChIP_pooled_peak_74625	369	.	7.31236	36.9591	33.6252	233
chr21	19527710	19528253	macs_peaks/J82_ChIP_pooled_peak_140325	369	.	7.31236	36.9591	33.6252	232
chr11	96220474	96220925	macs_peaks/J82_ChIP_pooled_peak_46818	369	.	7.31236	36.9591	33.6252	227
chr1	151058747	151059223	macs_peaks/J82_ChIP_pooled_peak_13210	369	.	7.31236	36.9591	33.6252	220
chr2	18594264	18595210	macs_peaks/J82_ChIP_pooled_peak_115369	369	.	7.31236	36.9591	33.6252	217
chr1	239410212	239411102	macs_peaks/J82_ChIP_pooled_peak_23259	379	.	7.31064	37.9308	34.5861	511
chr2	137926093	137926731	macs_peaks/J82_ChIP_pooled_peak_121389	408	.	7.30884	40.8593	37.4815	262
chr8	73067405	73067836	macs_peaks/J82_ChIP_pooled_peak_222020	408	.	7.30884	40.8593	37.4815	255
chr12	94178646	94179409	macs_peaks/J82_ChIP_pooled_peak_56493	481	.	7.30539	48.1854	44.736	420
chr5	25649792	25650543	macs_peaks/J82_ChIP_pooled_peak_175669	481	.	7.30539	48.1854	44.736	389
chr5	60608169	60608657	macs_peaks/J82_ChIP_pooled_peak_178702	481	.	7.30539	48.1854	44.736	246
chr12	105252801	105253487	macs_peaks/J82_ChIP_pooled_peak_57680	403	.	7.30294	40.3446	36.9742	387
chr11	62193896	62194737	macs_peaks/J82_ChIP_pooled_peak_41772	501	.	7.30167	50.1239	46.6568	566
chr1	64979624	64980459	macs_peaks/J82_ChIP_pooled_peak_7601	501	.	7.30167	50.1239	46.6568	400
chr3	31418393	31419308	macs_peaks/J82_ChIP_pooled_peak_146609	501	.	7.30167	50.1239	46.6568	389
chr3	71031567	71032672	macs_peaks/J82_ChIP_pooled_peak_152382	501	.	7.30167	50.1239	46.6568	388
chr1	181630661	181631451	macs_peaks/J82_ChIP_pooled_peak_16755	501	.	7.30167	50.1239	46.6568	279
chr18	11041320	11041882	macs_peaks/J82_ChIP_pooled_peak_104577	501	.	7.30167	50.1239	46.6568	268
chr1	24609797	24611069	macs_peaks/J82_ChIP_pooled_peak_2356	398	.	7.29688	39.8298	36.463	671
chr2	235858230	235858912	macs_peaks/J82_ChIP_pooled_peak_128028	398	.	7.29688	39.8298	36.463	245
chr2	101740666	101742005	macs_peaks/J82_ChIP_pooled_peak_118530	471	.	7.2954	47.1564	43.7175	958
chr3	31316169	31317172	macs_peaks/J82_ChIP_pooled_peak_146597	471	.	7.2954	47.1564	43.7175	529
chr16	54960121	54960915	macs_peaks/J82_ChIP_pooled_peak_88923	471	.	7.2954	47.1564	43.7175	381
chr13	104967370	104968597	macs_peaks/J82_ChIP_pooled_peak_68767	486	.	7.29516	48.6222	45.1679	465
chr6	20202118	20203196	macs_peaks/J82_ChIP_pooled_peak_195929	852	.	7.29075	85.268	81.546	256
chr17	15931200	15931858	macs_peaks/J82_ChIP_pooled_peak_95102	534	.	7.28545	53.4579	49.96	282
chr3	195623473	195623975	macs_peaks/J82_ChIP_pooled_peak_164105	461	.	7.28497	46.1272	42.6983	226
chr7	84633284	84634068	macs_peaks/J82_ChIP_pooled_peak_211841	388	.	7.28428	38.8003	35.4482	446
chr18	55874323	55875791	macs_peaks/J82_ChIP_pooled_peak_108237	373	.	7.28411	37.3357	33.9979	1203
chr10	22215381	22216933	macs_peaks/J82_ChIP_pooled_peak_27625	456	.	7.27958	45.6126	42.1872	570
chr2	139466105	139467225	macs_peaks/J82_ChIP_pooled_peak_121481	368	.	7.27726	36.8209	33.4904	447
chr1	145092114	145093130	macs_peaks/J82_ChIP_pooled_peak_12897	743	.	7.27268	74.3697	70.7162	627
chr13	111568591	111569748	macs_peaks/J82_ChIP_pooled_peak_69575	567	.	7.27139	56.7935	53.2682	764
chr8	128047712	128048576	macs_peaks/J82_ChIP_pooled_peak_227250	567	.	7.27139	56.7935	53.2682	553
chr5	169029426	169030159	macs_peaks/J82_ChIP_pooled_peak_190818	567	.	7.27139	56.7935	53.2682	474
chr2	202662821	202663428	macs_peaks/J82_ChIP_pooled_peak_126506	567	.	7.27139	56.7935	53.2682	293
chr3	57990506	57991132	macs_peaks/J82_ChIP_pooled_peak_150771	377	.	7.271	37.7706	34.4294	323
chr3	10214632	10216020	macs_peaks/J82_ChIP_pooled_peak_143881	392	.	7.26881	39.2233	35.864	898
chr2	136971593	136972390	macs_peaks/J82_ChIP_pooled_peak_121324	392	.	7.26881	39.2233	35.864	553
chr6	113503176	113504364	macs_peaks/J82_ChIP_pooled_peak_202359	392	.	7.26881	39.2233	35.864	532
chr7	107027718	107028534	macs_peaks/J82_ChIP_pooled_peak_213423	392	.	7.26881	39.2233	35.864	513
chr17	27276121	27276920	macs_peaks/J82_ChIP_pooled_peak_96168	392	.	7.26881	39.2233	35.864	439
chr10	95205195	95205849	macs_peaks/J82_ChIP_pooled_peak_32046	392	.	7.26881	39.2233	35.864	395
chr15	97732140	97733038	macs_peaks/J82_ChIP_pooled_peak_83231	392	.	7.26881	39.2233	35.864	318
chr6	111563516	111564251	macs_peaks/J82_ChIP_pooled_peak_202189	392	.	7.26881	39.2233	35.864	310
chr6	154974917	154975594	macs_peaks/J82_ChIP_pooled_peak_204991	392	.	7.26881	39.2233	35.864	263
chr11	28016552	28017149	macs_peaks/J82_ChIP_pooled_peak_37849	543	.	7.26787	54.3335	50.8303	265
chr1	100147707	100148415	macs_peaks/J82_ChIP_pooled_peak_10984	440	.	7.26268	44.0686	40.6591	352
chr12	112568483	112569059	macs_peaks/J82_ChIP_pooled_peak_58766	440	.	7.26268	44.0686	40.6591	247
chr3	12517662	12518293	macs_peaks/J82_ChIP_pooled_peak_144381	440	.	7.26268	44.0686	40.6591	239
chr3	125230799	125231835	macs_peaks/J82_ChIP_pooled_peak_156343	713	.	7.25989	71.3447	67.7119	588
chr9	83761182	83762453	macs_peaks/J82_ChIP_pooled_peak_235718	601	.	7.25909	60.1303	56.5792	498
chr9	113338065	113338664	macs_peaks/J82_ChIP_pooled_peak_239577	601	.	7.25909	60.1303	56.5792	311
chr7	37022043	37022716	macs_peaks/J82_ChIP_pooled_peak_208899	367	.	7.25699	36.7408	33.4108	249
chr12	25017437	25018145	macs_peaks/J82_ChIP_pooled_peak_50118	406	.	7.25428	40.622	37.2487	465
chr14	86998405	86999023	macs_peaks/J82_ChIP_pooled_peak_76402	425	.	7.25116	42.5545	39.1608	274
chr18	57183458	57184441	macs_peaks/J82_ChIP_pooled_peak_108438	425	.	7.25116	42.5545	39.1608	267
chr9	124097332	124097956	macs_peaks/J82_ChIP_pooled_peak_241059	634	.	7.24823	63.468	59.8916	370
chr3	178421250	178421863	macs_peaks/J82_ChIP_pooled_peak_161593	634	.	7.24823	63.468	59.8916	275
chr4	22064800	22065300	macs_peaks/J82_ChIP_pooled_peak_168040	454	.	7.24764	45.4572	42.0355	244
chr1	195561045	195561916	macs_peaks/J82_ChIP_pooled_peak_17747	410	.	7.24287	41.0582	37.6792	505
chr20	50618318	50619157	macs_peaks/J82_ChIP_pooled_peak_137044	1270	.	7.23705	127.068	123.129	479
chr5	127612326	127613151	macs_peaks/J82_ChIP_pooled_peak_184947	458	.	7.23644	45.8885	42.4606	519
chr3	25499323	25500018	macs_peaks/J82_ChIP_pooled_peak_146056	458	.	7.23644	45.8885	42.4606	322
chr1	76436299	76437069	macs_peaks/J82_ChIP_pooled_peak_8623	483	.	7.23547	48.3135	44.8634	210
chr1	168526476	168526995	macs_peaks/J82_ChIP_pooled_peak_15345	429	.	7.23388	42.9612	39.5629	259
chr5	10354154	10354888	macs_peaks/J82_ChIP_pooled_peak_174477	468	.	7.23369	46.8466	43.4094	321
chr5	172881207	172882987	macs_peaks/J82_ChIP_pooled_peak_191569	385	.	7.22706	38.5624	35.2118	576
chr2	99352781	99353410	macs_peaks/J82_ChIP_pooled_peak_118255	409	.	7.22515	40.9799	37.6015	379
chr14	61431455	61432369	macs_peaks/J82_ChIP_pooled_peak_73804	492	.	7.22399	49.2247	45.7658	349
chr5	118660046	118660618	macs_peaks/J82_ChIP_pooled_peak_184056	492	.	7.22399	49.2247	45.7658	259
chr3	171855572	171856149	macs_peaks/J82_ChIP_pooled_peak_161080	521	.	7.22159	52.1238	48.6397	328
chr13	75465625	75466633	macs_peaks/J82_ChIP_pooled_peak_66319	501	.	7.21411	50.1421	46.6749	387
chr11	91029845	91030368	macs_peaks/J82_ChIP_pooled_peak_46353	501	.	7.21411	50.1421	46.6749	252
chr12	79845141	79846223	macs_peaks/J82_ChIP_pooled_peak_55438	525	.	7.21331	52.5623	49.0721	696
chr17	35424880	35425529	macs_peaks/J82_ChIP_pooled_peak_97093	525	.	7.21331	52.5623	49.0721	291
chr4	27636584	27637103	macs_peaks/J82_ChIP_pooled_peak_168767	525	.	7.21331	52.5623	49.0721	259
chr19	56469628	56470232	macs_peaks/J82_ChIP_pooled_peak_114889	462	.	7.2125	46.255	42.8249	257
chr14	103861419	103862042	macs_peaks/J82_ChIP_pooled_peak_78184	375	.	7.21235	37.5324	34.1929	317
chr5	151182681	151183426	macs_peaks/J82_ChIP_pooled_peak_188693	399	.	7.21139	39.9501	36.582	304
chr4	21812953	21813602	macs_peaks/J82_ChIP_pooled_peak_168007	559	.	7.20406	55.901	52.3837	350
chr14	71488320	71489541	macs_peaks/J82_ChIP_pooled_peak_74928	559	.	7.20406	55.901	52.3837	288
chr7	92532955	92533544	macs_peaks/J82_ChIP_pooled_peak_212297	418	.	7.20386	41.8538	38.466	224
chr10	112281920	112282954	macs_peaks/J82_ChIP_pooled_peak_32709	360	.	7.20322	36.0439	32.7204	784
chr4	74782353	74783306	macs_peaks/J82_ChIP_pooled_peak_169899	360	.	7.20322	36.0439	32.7204	598
chr6	169472997	169473868	macs_peaks/J82_ChIP_pooled_peak_205717	360	.	7.20322	36.0439	32.7204	499
chr16	19149585	19150644	macs_peaks/J82_ChIP_pooled_peak_86232	360	.	7.20322	36.0439	32.7204	457
chr2	43985984	43986735	macs_peaks/J82_ChIP_pooled_peak_116398	360	.	7.20322	36.0439	32.7204	456
chr21	36950498	36951459	macs_peaks/J82_ChIP_pooled_peak_140730	360	.	7.20322	36.0439	32.7204	450
chr10	95863896	95864659	macs_peaks/J82_ChIP_pooled_peak_32081	360	.	7.20322	36.0439	32.7204	353
chrX	63141923	63142514	macs_peaks/J82_ChIP_pooled_peak_246732	360	.	7.20322	36.0439	32.7204	344
chr1	28201607	28202149	macs_peaks/J82_ChIP_pooled_peak_2738	360	.	7.20322	36.0439	32.7204	335
chr1	59892007	59892580	macs_peaks/J82_ChIP_pooled_peak_6978	360	.	7.20322	36.0439	32.7204	334
chr15	65476434	65477103	macs_peaks/J82_ChIP_pooled_peak_81192	360	.	7.20322	36.0439	32.7204	333
chr7	136758982	136759728	macs_peaks/J82_ChIP_pooled_peak_215504	360	.	7.20322	36.0439	32.7204	322
chr2	24925568	24926171	macs_peaks/J82_ChIP_pooled_peak_115591	360	.	7.20322	36.0439	32.7204	314
chr9	130502864	130503506	macs_peaks/J82_ChIP_pooled_peak_242338	360	.	7.20322	36.0439	32.7204	312
chr7	104604233	104604777	macs_peaks/J82_ChIP_pooled_peak_213202	360	.	7.20322	36.0439	32.7204	312
chr17	70384018	70384585	macs_peaks/J82_ChIP_pooled_peak_101461	360	.	7.20322	36.0439	32.7204	308
chr13	45495951	45497297	macs_peaks/J82_ChIP_pooled_peak_64608	360	.	7.20322	36.0439	32.7204	308
chr10	125864974	125865539	macs_peaks/J82_ChIP_pooled_peak_33276	360	.	7.20322	36.0439	32.7204	306
chrX	24637766	24638309	macs_peaks/J82_ChIP_pooled_peak_246302	360	.	7.20322	36.0439	32.7204	299
chr15	46163086	46163672	macs_peaks/J82_ChIP_pooled_peak_80015	360	.	7.20322	36.0439	32.7204	297
chr21	36457221	36457851	macs_peaks/J82_ChIP_pooled_peak_140703	360	.	7.20322	36.0439	32.7204	291
chr16	86245358	86246017	macs_peaks/J82_ChIP_pooled_peak_92665	360	.	7.20322	36.0439	32.7204	274
chr12	110026159	110026705	macs_peaks/J82_ChIP_pooled_peak_58353	360	.	7.20322	36.0439	32.7204	274
chr19	3562517	3563029	macs_peaks/J82_ChIP_pooled_peak_110087	360	.	7.20322	36.0439	32.7204	252
chr19	45189027	45189523	macs_peaks/J82_ChIP_pooled_peak_112988	360	.	7.20322	36.0439	32.7204	247
chr2	100627801	100628641	macs_peaks/J82_ChIP_pooled_peak_118389	360	.	7.20322	36.0439	32.7204	243
chr11	128378961	128379508	macs_peaks/J82_ChIP_pooled_peak_47268	360	.	7.20322	36.0439	32.7204	228
chr6	143646576	143647091	macs_peaks/J82_ChIP_pooled_peak_204257	360	.	7.20322	36.0439	32.7204	214
chr6	147516095	147516751	macs_peaks/J82_ChIP_pooled_peak_204509	389	.	7.19692	38.9201	35.5635	350
chr6	143479059	143479585	macs_peaks/J82_ChIP_pooled_peak_204243	389	.	7.19692	38.9201	35.5635	267
chr3	68983483	68983938	macs_peaks/J82_ChIP_pooled_peak_152153	365	.	7.19682	36.5022	33.1743	228
chr13	106882667	106883408	macs_peaks/J82_ChIP_pooled_peak_68906	592	.	7.19596	59.2405	55.6963	320
chr17	48935439	48936211	macs_peaks/J82_ChIP_pooled_peak_98978	398	.	7.19336	39.8719	36.5045	267
chr11	66801093	66802117	macs_peaks/J82_ChIP_pooled_peak_43001	625	.	7.18882	62.5807	59.0114	415
chr3	186882658	186883336	macs_peaks/J82_ChIP_pooled_peak_162862	625	.	7.18882	62.5807	59.0114	363
chr4	26283419	26284055	macs_peaks/J82_ChIP_pooled_peak_168615	441	.	7.18747	44.1961	40.7857	384
chr7	93348929	93349402	macs_peaks/J82_ChIP_pooled_peak_212382	441	.	7.18747	44.1961	40.7857	220
chr3	187988036	187988713	macs_peaks/J82_ChIP_pooled_peak_163042	524	.	7.18664	52.411	48.9242	282
chr1	85960778	85962000	macs_peaks/J82_ChIP_pooled_peak_9423	369	.	7.18511	36.9384	33.6071	651
chr12	93877971	93878571	macs_peaks/J82_ChIP_pooled_peak_56448	369	.	7.18511	36.9384	33.6071	255
chr20	10577305	10578109	macs_peaks/J82_ChIP_pooled_peak_129646	494	.	7.18025	49.4756	46.0134	307
chr17	53163741	53164531	macs_peaks/J82_ChIP_pooled_peak_99308	431	.	7.17411	43.1665	39.7663	373
chr17	57235574	57236095	macs_peaks/J82_ChIP_pooled_peak_99857	431	.	7.17411	43.1665	39.7663	231
chr8	79419678	79420821	macs_peaks/J82_ChIP_pooled_peak_222501	474	.	7.17063	47.4933	44.0491	853
chr11	34674770	34676363	macs_peaks/J82_ChIP_pooled_peak_38684	484	.	7.16835	48.4465	44.9934	764
chr14	54656118	54656997	macs_peaks/J82_ChIP_pooled_peak_73131	383	.	7.16786	38.3148	34.9657	628
chr5	179031966	179032639	macs_peaks/J82_ChIP_pooled_peak_192403	383	.	7.16786	38.3148	34.9657	399
chr6	138718403	138719010	macs_peaks/J82_ChIP_pooled_peak_203882	383	.	7.16786	38.3148	34.9657	358
chr12	6470874	6471509	macs_peaks/J82_ChIP_pooled_peak_48365	383	.	7.16786	38.3148	34.9657	298
chr4	81625490	81626140	macs_peaks/J82_ChIP_pooled_peak_170066	383	.	7.16786	38.3148	34.9657	283
chr15	38177815	38178329	macs_peaks/J82_ChIP_pooled_peak_79274	383	.	7.16786	38.3148	34.9657	274
chr3	123323949	123324942	macs_peaks/J82_ChIP_pooled_peak_156070	383	.	7.16786	38.3148	34.9657	247
chrX	107315922	107316390	macs_peaks/J82_ChIP_pooled_peak_247122	383	.	7.16786	38.3148	34.9657	240
chr7	111676014	111676673	macs_peaks/J82_ChIP_pooled_peak_213686	383	.	7.16786	38.3148	34.9657	217
chr20	18487195	18487698	macs_peaks/J82_ChIP_pooled_peak_130419	368	.	7.16563	36.8598	33.5287	249
chr20	32809746	32810432	macs_peaks/J82_ChIP_pooled_peak_132307	792	.	7.16283	79.2863	75.6005	408
[truncated: 16,914 more rows]

## Sheet: S3.SP_NSP_DEG
symbol	log2FoldChange	pvalue	padj
FOXC1	3.33021	9.84338e-22	5.90111e-18
ABCB1	2.94731	9.39004e-12	6.25481e-09
NR4A3	2.87123	4.7674e-11	2.72196e-08
RP1-310O13.7	2.67013	3.07353e-18	1.22839e-14
CCM2L	2.62075	7.47945e-06	0.000879202
WNT4	2.52179	0.00018706	0.00979409
RAD52	2.50005	0.0013366	0.043667
PKD1L1	2.39843	1.73974e-13	3.47658e-10
LMCD1	2.29791	5.61643e-08	1.64246e-05
RP11-17A4.2	2.21242	6.5764e-06	0.000804603
MT-TS2	2.2043	0.00117273	0.0394974
RERG	2.16119	0.00151282	0.0467494
FLCN	2.15123	0.00025949	0.0124451
NBEA	2.13009	0.000105973	0.00648749
GAS1	2.12827	6.65474e-13	9.97379e-10
COL1A2	2.0879	0.00079555	0.0288177
CA8	2.00597	0.00154107	0.0474802
RND3	2.00554	1.09598e-08	3.78772e-06
GRIA1	1.99922	0.0007824	0.0284603
LINC00689	1.99687	0.000521534	0.020844
MT-ND5	1.98526	2.47918e-11	1.48627e-08
TIPARP	1.89748	0.000698983	0.0262721
MT-CYB	1.88797	8.31123e-06	0.000941631
ADM	1.86751	2.8838e-10	1.4407e-07
TRPA1	1.86628	0.000668035	0.0252673
RP11-510J16.5	1.86088	8.0543e-05	0.00533542
COBLL1	1.84518	2.42825e-05	0.00202186
ACAP1	1.82629	7.0734e-06	0.000839704
NUAK2	1.78768	7.96408e-05	0.0053346
EFNB2	1.78082	0.000163329	0.00886114
KLHL29	1.77768	8.94428e-07	0.000153203
MT-ND3	1.75007	8.49316e-09	3.18228e-06
FAM65C	1.73735	1.05614e-05	0.00108232
MT-ND2	1.73602	3.58602e-09	1.65371e-06
SOCS1	1.69466	1.68038e-07	4.19745e-05
IL6	1.68868	1.00308e-05	0.0010368
NFIL3	1.65798	2.14093e-05	0.00182085
SYT12	1.65707	0.000894228	0.031981
ALDH1L1-AS1	1.58744	5.20161e-05	0.00380288
CDC42EP2	1.56956	2.11532e-05	0.00182085
NIPA1	1.53413	8.86376e-06	0.000961471
RP11-627G18.1	1.51061	0.000455502	0.0187679
MTND4P12	1.46426	2.77986e-05	0.00219773
KREMEN2	1.46064	0.000120117	0.00699128
AC073072.5	1.4375	2.99153e-06	0.000417075
PHF20	1.43403	2.38513e-06	0.000348753
HCP5	1.42449	3.17825e-06	0.000428171
NTN4	1.41508	4.07545e-09	1.8098e-06
PDGFRB	1.40423	6.40171e-05	0.00448403
MT-ND4L	1.40108	3.06568e-06	0.0004225
NRK	1.39734	0.00143307	0.0452183
MT-ND1	1.39714	6.34098e-07	0.000122626
TNFAIP3	1.3853	8.53549e-05	0.0056231
TACSTD2	1.36618	3.07745e-05	0.00241168
MT-CO2	1.34438	0.00159775	0.0486219
CCDC71L	1.31611	0.000106593	0.00648749
TP53I11	1.31501	6.1069e-07	0.000120611
FEM1B	1.30166	0.000553082	0.021912
RP11-166N17.1	1.29648	5.13118e-06	0.000661536
BCL6	1.29387	1.78702e-05	0.00161445
RP3-510L9.1	1.28993	1.50704e-05	0.00144555
LINC00883	1.28722	2.56051e-06	0.000365483
MT-ATP6	1.28316	2.12841e-05	0.00182085
RGS7BP	1.27891	0.00010345	0.00642678
MT-CO3	1.2784	1.80431e-05	0.00161445
hsa-mir-6723	1.27778	8.88776e-05	0.00582318
TSPAN18	1.26234	5.59386e-07	0.000113679
PLK2	1.24248	7.10584e-05	0.0049248
SMAD3	1.23479	6.43246e-05	0.00448403
NEDD9	1.2331	1.83913e-05	0.00163342
ROR2	1.22152	0.00150364	0.0465857
PCDH7	1.21901	0.00147542	0.0459256
C2orf16	1.21087	0.000357603	0.0157634
SLC39A8	1.20757	0.000263013	0.012514
RP11-707P17.2	1.19199	0.00136135	0.0441101
SSTR1	1.16405	4.16737e-05	0.00312293
SECTM1	1.14349	0.000334334	0.015127
IGFBP5	1.14046	1.10567e-08	3.78772e-06
TIGD5	1.13816	0.000110041	0.00659693
MED12L	1.11813	0.00091193	0.032159
MT-ATP8	1.10546	0.000337019	0.0151343
PPP2R5B	1.10336	5.60048e-05	0.00402094
MT-TQ	1.09611	0.000347928	0.015508
ID3	1.0923	5.65287e-06	0.000706019
SPIDR	1.07232	6.55653e-06	0.000804603
SLC1A1	1.06806	0.000367567	0.0160844
RP11-211G3.3	1.06691	0.000107674	0.00648749
CEBPD	1.05931	1.79653e-05	0.00161445
FADD	1.05621	0.000938889	0.0327465
IRS2	1.04011	7.96806e-07	0.000142593
NFKBIA	1.03504	5.38637e-07	0.000113303
PNRC1	1.02776	1.67681e-06	0.000261103
MALAT1	1.02459	0.000574589	0.0224723
MCL1	1.01937	2.63969e-08	8.32893e-06
TPD52L1	1.01476	0.000239188	0.0119494
TBC1D9	1.00213	0.000332606	0.0151059
HIF1A	0.982893	7.28971e-09	3.01392e-06
RP11-344B2.2	0.974793	0.00155209	0.0475001
RP11-196G18.22	0.971878	0.00111449	0.0381792
TNKS1BP1	0.968264	1.12357e-07	3.06173e-05
AUNIP	0.959997	0.001606	0.0487492
RP11-256I23.2	0.932157	0.000918192	0.0322848
DNAJC4	0.92797	0.000783311	0.0284603
AC005037.3	0.927222	0.000421771	0.0178694
DHRS3	0.923258	0.00026578	0.0125956
ZNF814	0.902109	8.75924e-06	0.000961471
CHD8	0.891791	0.00121033	0.0403106
RP11-102N12.3	0.891643	0.00042132	0.0178694
MT-RNR2	0.881017	0.000643874	0.0244305
HDDC2	0.872503	0.000310728	0.0144966
KLF9	0.860018	4.20825e-05	0.00313397
C1orf198	0.852606	5.10876e-05	0.00375791
ZNF263	0.845233	4.25132e-06	0.000554058
PSG1	0.840517	0.000155028	0.008449
TUSC1	0.837636	5.07306e-05	0.00375469
MAGED1	0.829854	1.08992e-06	0.000179016
AC007563.5	0.829328	1.08127e-05	0.00109868
IGFBP7-AS1	0.824408	0.000541405	0.0215663
RNF219-AS1	0.822455	0.000314876	0.0145842
RP11-359P5.1	0.822347	0.000105322	0.00648749
ZFAND5	0.804828	8.746e-06	0.000961471
LITAF	0.787055	0.000401348	0.0171863
TRIM56	0.779824	0.000942609	0.0327591
TP53INP2	0.779308	0.000710253	0.026447
MSH3	0.752451	0.000403021	0.0171965
HIF1A-AS1	0.74302	1.31484e-07	3.42716e-05
RP11-54F2.1	0.732234	0.000144827	0.00811438
MYO1D	0.728369	0.00112588	0.0383503
RP11-4K16.2	0.716964	0.000959802	0.0332602
PIM3	0.706794	0.00136487	0.0441101
HLA-E	0.704739	5.24338e-05	0.00381019
RHBDD2	0.703821	0.000151081	0.00830948
IFNWP19	0.698646	0.000247119	0.0121705
ING1	0.692384	0.00118369	0.0397547
TMTC1	0.690188	0.000440794	0.0182966
WDR33	0.684326	0.00083373	0.0301097
HLA-F	0.682541	1.71049e-05	0.00159147
DRAM1	0.672205	0.000620677	0.0237761
ARSD-AS1	0.665047	9.85262e-06	0.00103139
H2AFJ	0.659924	0.000439102	0.0182966
RP11-382J12.1	0.656652	0.000130541	0.00741793
AGPAT1	0.654927	0.00019448	0.0100509
MEPCE	0.606906	0.00137833	0.0443374
HSD17B1	0.59964	0.000106294	0.00648749
LONP2	0.57862	0.000901808	0.031981
HCG4P11	0.5732	0.000352663	0.0156608
OBSL1	0.568901	0.000101588	0.00634397
TRAM1	0.565093	7.94553e-05	0.0053346
PTGES2	0.559647	0.000896833	0.031981
CYBA	0.515837	0.000901581	0.031981
ATP5B	0.471248	0.00115456	0.0391051
ALDOA	0.448637	0.000308816	0.0144637
IFI6	0.387543	0.00164873	0.0495447
RP11-603J24.17	-0.395221	0.00100427	0.0347008
CAPN12	-0.435711	0.000772899	0.0283396
H1FX	-0.443595	0.00162581	0.049102
RUVBL1	-0.454161	0.000511102	0.0204954
OGG1	-0.464402	0.000904218	0.031981
LA16c-358B7.3	-0.475376	9.26862e-05	0.00597477
RP11-299J3.8	-0.491192	9.48886e-05	0.00601965
RP11-521B24.5	-0.491203	0.00111801	0.0381906
FLNB	-0.494142	0.00164243	0.0494792
ATP1A1OS	-0.495223	0.00100846	0.0347454
RP11-244F12.2	-0.507099	1.76424e-05	0.00161445
PRR19	-0.510039	0.000498502	0.0201247
AL136376.1	-0.515073	2.01611e-05	0.00177744
CTB-58E17.9	-0.525995	0.00154439	0.0474802
AC012314.8	-0.529574	0.000137436	0.00773643
RP1-317E23.3	-0.534808	0.000379187	0.0164132
TGFB1	-0.536107	7.49185e-05	0.00510382
CTB-174O21.2	-0.536765	0.00037259	0.0161895
FLNB-AS1	-0.537452	2.34622e-06	0.000347298
CTD-2012K14.3	-0.539585	0.000120094	0.00699128
UBXN11	-0.54686	0.00120487	0.0402407
MXD3	-0.547033	8.40322e-06	0.000941631
SLC15A3	-0.558254	0.0002415	0.0120149
PLXNA1	-0.559805	0.00093349	0.0327267
HPCA	-0.563478	0.000881283	0.0316365
FAM149B1	-0.567597	0.000248689	0.0121705
CTD-2012K14.4	-0.573945	1.71226e-05	0.00159147
AC011558.5	-0.576413	0.00032613	0.0149248
TYMS	-0.583037	0.000165249	0.00892492
CTC-548K16.5	-0.58392	0.0013793	0.0443374
AFAP1-AS1	-0.584266	0.00127653	0.0419332
RP11-203M5.8	-0.585444	0.000467587	0.0191999
RCC2	-0.589325	0.0014007	0.044666
H1FX-AS1	-0.591201	1.76531e-05	0.00161445
CTD-2012K14.2	-0.59702	0.000736633	0.0271761
BSG	-0.607421	0.00135523	0.0440357
MALSU1	-0.613256	0.000131227	0.00742174
CTD-2184D3.7	-0.61706	0.00158691	0.048415
AGRN	-0.623536	5.89783e-05	0.00418432
CTB-59C6.3	-0.630665	5.89135e-05	0.00418432
EP400NL	-0.64749	0.00108895	0.0374112
MICALL1	-0.651556	0.000781355	0.0284603
RP11-307C12.12	-0.658402	9.17046e-05	0.00597477
C17orf72	-0.660009	0.000153857	0.00842351
CRLF1	-0.661394	0.00119152	0.039906
NDUFAF7	-0.672455	0.0012299	0.0407057
RP13-39P12.3	-0.68136	1.28292e-05	0.00127126
PMCH	-0.693119	0.00162033	0.04906
MIR3648	-0.707323	0.00147041	0.0459121
ATP2A1	-0.709748	0.000572327	0.0224723
FXYD5	-0.712985	0.000579144	0.0224723
ITGB5	-0.713037	7.16133e-05	0.00493473
RP11-265N6.1	-0.714634	8.17943e-06	0.000941631
UBALD2	-0.715311	0.000125018	0.00720657
AC009505.2	-0.716281	0.000346516	0.0155027
RP11-47A8.5	-0.722805	9.26837e-05	0.00597477
ITGA3	-0.733724	0.000101477	0.00634397
AGAP2	-0.734275	5.49921e-06	0.000694058
LY6E	-0.735396	0.000438733	0.0182966
PDLIM7	-0.743171	0.000122525	0.00709695
AC068580.6	-0.744319	0.000625246	0.0238749
RP11-161H23.5	-0.747561	0.000442536	0.0182966
CMTM7	-0.756446	2.87656e-06	0.000405764
S100A16	-0.7568	3.49925e-06	0.000461055
ITFG2	-0.757809	0.000185948	0.00977858
RP11-74C13.4	-0.758522	0.000327536	0.0149321
LAMC1	-0.768927	2.78611e-05	0.00219773
MYL9	-0.770405	0.000117898	0.00696352
B4GALT4-AS1	-0.776263	0.00126202	0.0415705
VIM	-0.783354	0.0014608	0.0457982
Z83844.1	-0.784563	0.000707319	0.0264198
CTB-31O20.6	-0.788467	7.39312e-07	0.000136375
CTC-453G23.5	-0.796553	0.000172129	0.00917255
TRIM59	-0.799065	0.000635011	0.0241707
AC004906.3	-0.815667	0.00116217	0.0392519
RP11-49I4.3	-0.819312	0.00049586	0.0200857
GSTP1	-0.824488	0.00132325	0.0433491
ENOSF1	-0.83145	4.1165e-05	0.0031042
SLC26A10	-0.836164	0.000212884	0.0108616
RP11-536C5.7	-0.837418	1.17699e-05	0.00118589
RP11-394J1.2	-0.842677	0.000479873	0.0195703
COTL1	-0.845715	0.000229176	0.0115455
PRPF40B	-0.856734	0.000577582	0.0224723
C18orf56	-0.859677	3.44007e-06	0.000458294
AC078883.4	-0.861144	0.000712881	0.0264627
MYADM	-0.861179	0.00123238	0.0407057
CTD-2195B23.3	-0.862338	0.000118787	0.00698165
CDC42SE1	-0.878493	6.13618e-07	0.000120611
CLCC1	-0.882804	0.000849388	0.0305831
LCTL	-0.884275	2.53131e-06	0.000365483
SIPA1L3	-0.886372	0.000149933	0.00828433
COL4A2	-0.891421	8.86489e-07	0.000153203
AC027307.1	-0.901646	0.000129238	0.00737887
CTD-2020K17.1	-0.901844	0.000259093	0.0124451
BAG2	-0.910272	4.03842e-05	0.00307449
AC010970.2	-0.917156	5.54188e-07	0.000113679
TPBG	-0.920356	0.000594305	0.0229123
SZT2	-0.927967	8.48067e-08	2.36473e-05
DPYD-AS1	-0.931814	0.000169286	0.00906135
AC098617.1	-0.934728	0.000400389	0.0171863
VIM-AS1	-0.956484	9.89236e-06	0.00103139
RP5-977B1.11	-0.957722	3.05934e-09	1.46726e-06
C1QTNF9B	-0.957925	0.00146295	0.0457982
NPPB	-0.96334	0.000107295	0.00648749
ACTR3C	-0.96579	2.39244e-05	0.00200597
CTD-2020K17.3	-0.970693	0.00037267	0.0161895
AC026202.1	-0.97089	0.000336598	0.0151343
IGFBP4	-0.973913	0.000203902	0.0104478
CDHR2	-0.98618	0.000246784	0.0121705
CLU	-0.990135	0.00146178	0.0457982
CTB-55O6.12	-0.991439	2.68015e-05	0.00216528
RP11-224O19.2	-0.993277	2.19622e-05	0.00185442
OAF	-0.999911	0.00147851	0.0459256
RP11-124N14.3	-1.00103	2.59289e-07	6.2553e-05
AC008440.5	-1.00197	9.63426e-06	0.00103138
PIGL	-1.00862	0.000179953	0.00950499
SCARA3	-1.00884	0.000116988	0.00694399
TGFB2	-1.01105	0.000553739	0.021912
RP11-688G15.3	-1.01798	1.65571e-05	0.00157555
CTD-2020K17.4	-1.02068	0.000315038	0.0145842
KRR1	-1.02581	8.50457e-07	0.000149956
P4HA3	-1.02784	1.09705e-11	6.92293e-09
STEAP3-AS1	-1.0316	0.000148816	0.00826067
RP11-269F19.2	-1.04311	0.000223995	0.0113801
COL4A2-AS1	-1.0472	8.28995e-08	2.36473e-05
CMTM6	-1.0643	0.00072987	0.0270097
DCBLD2	-1.08041	3.7908e-05	0.00293236
GRIP2	-1.08615	0.00026929	0.0127117
PTPRF	-1.08748	1.35881e-06	0.000214371
LINC00273	-1.09638	0.000126292	0.00724516
UNC13D	-1.10192	8.38027e-06	0.000941631
HOXA-AS3	-1.10279	2.08521e-05	0.00182085
RP11-597D13.9	-1.11228	9.78744e-06	0.00103139
TNNT1	-1.12855	5.08487e-09	2.17741e-06
CTD-2583A14.8	-1.12929	2.60855e-07	6.2553e-05
CAV1	-1.14281	1.22349e-06	0.000198238
TIMP3	-1.14841	9.32896e-07	0.000157541
RP11-167N4.2	-1.15589	0.00070132	0.0262776
ST3GAL6	-1.16261	0.000189684	0.00988829
SLC7A11-AS1	-1.16502	2.48279e-05	0.00205301
RP11-74C13.3	-1.168	0.00122338	0.0406324
SLC12A8	-1.1723	6.98847e-06	0.000839704
KRT80	-1.18321	2.14128e-05	0.00182085
HMGA1	-1.18869	1.45332e-05	0.00140526
AC002480.5	-1.19431	0.000591272	0.0228689
LIPA	-1.24313	0.000320001	0.0147004
TGM2	-1.24816	1.80981e-06	0.000278201
RP11-841O20.2	-1.25004	7.74316e-07	0.000140667
UBE2C	-1.25508	2.6908e-05	0.00216528
KPNA2	-1.2551	8.90103e-06	0.000961471
H19	-1.26125	2.30218e-06	0.000345038
FN1	-1.27715	5.49695e-11	2.99584e-08
EXOSC9	-1.27754	0.000256029	0.0123782
NT5DC2	-1.28353	1.34972e-05	0.00132649
TOP2A	-1.29164	8.01235e-05	0.00533542
FUT8	-1.29913	7.65998e-05	0.00518888
BCAM	-1.30675	0.000247886	0.0121705
PLXND1	-1.30701	0.000677624	0.0255494
GAS6	-1.33183	1.1561e-07	3.08037e-05
SLC25A26	-1.3343	4.81218e-07	0.000103032
MDK	-1.33733	1.28654e-08	4.28488e-06
CD44	-1.33923	4.49577e-08	1.38216e-05
CCND1	-1.34037	9.66708e-11	5.03949e-08
Z98256.1	-1.34762	2.82224e-07	6.50744e-05
RP11-588H23.3	-1.35466	0.000750717	0.0276107
RP1-142L7.5	-1.36017	0.000317875	0.0146589
COL7A1	-1.3673	0.000192518	0.00999262
FGFR1	-1.37124	9.973e-07	0.000166078
KRT7	-1.37457	8.8055e-09	3.19933e-06
H1F0	-1.37729	2.7289e-07	6.41559e-05
RP11-93B14.5	-1.38606	5.40972e-12	4.32417e-09
PCED1B	-1.38764	3.88503e-05	0.002986
RP11-66B24.4	-1.397	3.92152e-07	8.70723e-05
FLNC	-1.3995	2.54869e-05	0.00209307
ITGB1BP1	-1.3999	1.22981e-12	1.47454e-09
COL4A2-AS2	-1.40348	2.28844e-06	0.000345038
MFGE8	-1.43371	0.00143311	0.0452183
RP11-350N15.4	-1.45294	7.74817e-09	3.09668e-06
RP1-68D18.4	-1.46433	6.68226e-12	5.00752e-09
CTSF	-1.46498	0.000255623	0.0123782
MIR137HG	-1.47276	1.95596e-08	6.33836e-06
NRP1	-1.47317	0.000390151	0.016827
NFE2L3	-1.47925	0.00113708	0.0386222
RP11-753H16.5	-1.4846	4.05145e-05	0.00307449
ITGA5	-1.4861	0.000355469	0.0157272
DSP	-1.50528	0.000179566	0.00950499
RP11-309L24.2	-1.51548	0.00014733	0.00821624
ORAOV1	-1.53059	5.19526e-26	6.22911e-22
RP11-342D11.2	-1.54347	1.31954e-06	0.000210951
RP11-618K13.2	-1.55248	0.0005012	0.0201657
HCN2	-1.55414	9.38597e-05	0.00600203
NECAB1	-1.56593	2.68439e-12	2.68215e-09
SDC1	-1.57953	0.000201146	0.0103508
RP11-169K16.6	-1.59147	1.69511e-05	0.00159147
FLI1	-1.59316	0.000262464	0.012514
RP3-416H24.1	-1.60023	1.47003e-12	1.60233e-09
RP11-157P1.5	-1.60778	7.00056e-07	0.000131151
RP11-58K22.5	-1.60933	0.000436628	0.0182966
TINAGL1	-1.62703	8.06969e-06	0.000939375
STAB1	-1.64056	3.64506e-13	6.24347e-10
FBLN1	-1.64107	0.000485685	0.0197402
FSCN1	-1.64331	5.36513e-06	0.00068434
PCSK7	-1.64648	4.80972e-12	4.11918e-09
COL6A1	-1.65118	0.00036	0.015811
RP11-488C13.6	-1.65723	0.000575964	0.0224723
AC005559.2	-1.66919	6.74509e-07	0.000128371
GAS6-AS1	-1.68581	3.32027e-15	7.962e-12
CDCP1	-1.72364	1.36939e-05	0.00133487
LAMB3	-1.73141	0.00155296	0.0475001
AC005559.3	-1.74206	0.000236734	0.0118763
POSTN	-1.76139	8.28499e-09	3.18228e-06
CTC-338M12.6	-1.77143	0.00142174	0.0450968
MGLL	-1.79084	8.55731e-13	1.14002e-09
AMIGO2	-1.79634	4.32501e-07	9.42853e-05
RTN4RL2	-1.79918	0.000616178	0.0236794
TMEM158	-1.80476	5.59804e-08	1.64246e-05
KRT34	-1.80679	0.000442112	0.0182966
LYPD1	-1.81001	1.38958e-07	3.54491e-05
RP11-253M7.1	-1.8963	3.76894e-12	3.47612e-09
KRT121P	-1.91421	3.79902e-07	8.59439e-05
CTC-558O2.2	-1.92794	0.000166882	0.00897271
CTB-25B13.9	-1.9552	5.9505e-05	0.00419685
DPF3	-1.97272	0.00134461	0.0438093
RP11-443A13.5	-1.97729	0.000114321	0.00681947
CT62	-1.98512	5.29463e-05	0.00382426
CD82	-1.99216	0.00047382	0.0193894
RP11-74H8.1	-1.99769	0.000227464	0.0115076
RP11-463J10.3	-2.01467	9.89566e-05	0.00624468
ATG9B	-2.01631	0.00138838	0.0443912
CTD-2105E13.14	-2.04665	0.00141804	0.0450968
AC004510.3	-2.05967	0.000939516	0.0327465
PODXL	-2.17743	8.08947e-12	5.70546e-09
TNC	-2.22653	1.244e-05	0.00124296
CACNG6	-2.29439	0.000568459	0.0224205
WTAPP1	-2.38275	3.116e-06	0.000424555
MISP	-2.40813	7.0427e-06	0.000839704
MME	-2.42298	2.6331e-05	0.00214768
CD70	-2.4487	0.000278366	0.0130886
MMP2	-2.45372	0.000253858	0.012373
MME-AS1	-2.49534	2.22336e-15	6.66451e-12
KCNG1	-2.85894	0.000437826	0.0182966
GOLGA7B	-2.92633	9.41102e-05	0.00600203
BRSK1	-3.02041	0.00138474	0.0443912
RP11-299G20.2	-3.16376	2.73603e-05	0.002187
TMEM255B	-3.5602	7.43739e-05	0.00509567
ITGA2	-3.78268	3.22576e-05	0.00251149

## Sheet: S4.FOXC1KO_DEG
symbol	log2FoldChange	pvalue	padj
TSPAN6	0.296572	0.000376816	0.0030776
MYH16	1.3105	0.0010462	0.00725766
CYP26B1	0.849832	2.04963e-14	1.15376e-12
PLXND1	0.34364	0.000581039	0.00442067
PRSS22	1.38781	0.00722498	0.0358957
DHX33	0.364124	1.06478e-05	0.000139157
PRKAR2B	0.431929	0.00643463	0.032647
TMEM132A	0.476717	3.47161e-07	6.29457e-06
TBXA2R	1.60467	0.00529649	0.0278486
ELAC2	0.411771	4.44749e-09	1.17317e-07
PAFAH1B1	0.286944	4.04834e-06	5.86481e-05
FMO3	2.25811	0.00229856	0.0140849
NFIX	0.428004	5.99994e-06	8.32788e-05
IL32	0.873752	6.14456e-07	1.05845e-05
SEC62	0.269323	0.00165452	0.0106698
RANBP9	0.269284	0.000482797	0.00377665
IDS	0.276265	0.000291356	0.00247833
HFE	0.310971	6.47983e-05	0.000682244
HIVEP2	0.270777	0.00126628	0.00851023
AKAP8L	0.279419	0.00249269	0.0150655
PLAUR	0.825118	1.29105e-24	1.58845e-22
EXTL3	0.389073	6.68033e-05	0.000700784
MAN2B2	0.311693	0.000101634	0.00101193
PGM3	0.530784	8.31334e-11	2.97707e-09
MAMLD1	0.743325	8.77778e-06	0.000116216
UFL1	0.281307	0.00902635	0.0428423
SLC30A9	0.263088	0.00488539	0.0260449
DPEP1	2.03167	0.00874497	0.0417611
WWTR1	0.286221	0.000830016	0.00599056
MARCO	4.13701	1.03816e-23	1.22482e-21
CYP24A1	3.81768	1.74099e-13	9.00557e-12
SNAI2	0.61219	1.93681e-13	9.95867e-12
SAMD4A	0.514758	8.69141e-08	1.8235e-06
NRXN3	0.289422	0.00344907	0.0196138
FHL1	0.872278	1.4176e-29	2.57034e-27
GRAMD1B	2.37937	0.00214236	0.0132847
PLEKHO1	0.660863	2.74281e-07	5.10204e-06
GCLM	0.369362	6.07087e-05	0.000643909
DEPDC1	0.285609	0.000499226	0.00388751
SEC63	0.343638	2.287e-06	3.52988e-05
VIM	0.305168	4.7408e-06	6.74322e-05
CD44	0.359417	1.16249e-07	2.37249e-06
KCNG1	2.35325	4.15707e-11	1.56344e-09
AGPAT4	0.546311	1.27003e-07	2.56907e-06
POU2F2	2.30403	1.9026e-25	2.51476e-23
RABEP1	0.325984	6.68029e-06	9.17607e-05
IKZF2	0.604717	0.000743501	0.00545667
ARHGAP31	0.452628	1.54245e-05	0.0001945
PNPLA6	0.398153	6.51368e-05	0.000685389
CHPF2	0.268599	0.00221844	0.0136914
FUT8	0.479237	3.05372e-10	9.91568e-09
SLC4A7	0.539387	1.63321e-09	4.70435e-08
VCL	0.314363	7.48498e-07	1.27112e-05
RFC1	0.413107	1.47949e-08	3.58429e-07
ZZZ3	0.267238	0.000916703	0.00650087
MRI1	0.512423	1.27587e-06	2.06356e-05
BOD1L1	0.330828	3.02555e-06	4.55153e-05
CLEC16A	0.283983	0.00632066	0.032221
SKIV2L2	0.344316	2.41661e-05	0.000285894
DNAH5	0.813581	1.2494e-06	2.02644e-05
ZFYVE16	0.376475	1.35932e-05	0.000173826
TNC	1.90702	1.92564e-100	3.31692e-97
ZIC2	0.346652	0.00855449	0.0410563
TRIT1	0.373178	4.08461e-05	0.000455388
CUL7	0.427006	0.000317671	0.00266142
GEMIN8	0.3626	0.0107468	0.0490887
MAGEC2	1.43411	5.42821e-06	7.61408e-05
WDR37	0.298425	0.000412055	0.00330765
YTHDC2	0.338495	0.000509009	0.00394408
CP	1.26732	7.52689e-12	3.13166e-10
GOPC	0.315302	0.000451219	0.00356035
ROS1	1.6529	1.63952e-07	3.22015e-06
HDAC9	0.42584	0.00062872	0.00474155
SNX29	0.296862	0.00606148	0.0311483
ERCC8	0.294319	0.00627475	0.032015
ADAMTS6	1.53812	7.48151e-41	2.22188e-38
TNFRSF9	0.784438	2.24929e-10	7.53773e-09
SLC4A8	0.645425	1.55858e-05	0.000196103
PLEKHA5	0.326271	0.000150508	0.00141744
RRP12	0.386036	0.000184847	0.00168109
ANAPC4	0.408452	4.39427e-05	0.000485824
HHAT	0.341323	0.00852028	0.0409492
KIF1B	0.298937	2.51727e-05	0.000296986
FOXC1	0.306213	0.00421853	0.02309
TBC1D22A	0.27789	0.00159211	0.0103176
FAM168A	0.280389	0.000273623	0.00234719
RELT	0.409936	0.00149311	0.00978274
ZNF280C	0.373497	0.00801003	0.0388984
TRAF1	0.609968	0.000524791	0.00404634
ATP11B	0.389819	1.41329e-06	2.26877e-05
RIOK2	0.317285	0.000491779	0.0038382
YIPF1	0.315055	0.00023856	0.00209332
UNKL	0.325779	0.000462216	0.00364045
GNA15	0.89279	2.34322e-18	1.82633e-16
PTPRU	0.594198	0.00184718	0.0117278
MRPS24	0.454743	0.00402481	0.0222155
VMP1	0.325604	2.91505e-05	0.000339498
ZNF275	0.413337	0.000735736	0.00541583
HIPK2	0.274697	7.54643e-05	0.000780704
TMEM161A	0.393792	0.00346579	0.0196764
SNX24	0.403577	0.000249742	0.00216935
EYA2	4.47106	2.93284e-09	8.07001e-08
CNN2	0.406099	2.65891e-08	6.22279e-07
SNCAIP	1.62054	5.73962e-08	1.24987e-06
PMS1	0.346088	0.00250067	0.0150939
HMG20B	0.284043	0.000986152	0.0069135
SLC9A3R2	0.927108	8.95378e-25	1.10956e-22
IPO5	0.361847	6.55453e-09	1.68762e-07
TRAM2	0.325696	3.89114e-06	5.66567e-05
GLP2R	1.61598	3.28346e-25	4.22072e-23
MAP2K4	0.320101	0.000300739	0.00254432
TMEM206	0.362364	0.00115835	0.0078989
CYB5R4	0.266958	0.00155266	0.0101113
FAM107B	0.353652	1.72834e-05	0.000214641
TBC1D1	0.542952	2.68657e-12	1.17155e-10
SLC9A7	0.704038	5.37383e-09	1.40249e-07
KDM4A	0.337099	8.43124e-06	0.000112493
ELOVL1	0.435525	4.76667e-08	1.05264e-06
TRMT11	0.346575	0.000685571	0.00509886
DDX3Y	0.450989	1.45469e-06	2.33089e-05
KLF6	0.29798	8.23409e-05	0.000842735
EVI5	0.353972	0.000151254	0.00142291
DNTTIP2	0.546102	1.99117e-08	4.7504e-07
RRP15	0.296991	0.00147512	0.00969936
ZFY	0.332753	0.00545867	0.0285185
NAV3	0.431779	4.38163e-06	6.30523e-05
ACSL4	0.432718	2.3352e-07	4.42021e-06
REEP1	0.595151	0.000405154	0.00326416
PSME4	0.31911	8.12487e-06	0.000109337
PPP2R5B	0.326545	0.00884497	0.0421801
PITX1	0.449684	0.000106154	0.00104887
NEDD4	0.368445	7.30957e-06	9.94529e-05
NUCB2	0.500354	4.36654e-12	1.86172e-10
FSTL3	0.281113	0.00316403	0.0183441
NDST1	0.425012	2.02871e-07	3.89572e-06
PTPN21	0.415082	2.15647e-05	0.00026012
EIF2B3	0.396476	2.55101e-06	3.89895e-05
WDR1	0.437863	7.34049e-11	2.6563e-09
ARHGAP10	0.428621	0.000132653	0.00127508
VASH1	0.495941	0.00590058	0.0304539
TRIB2	0.29789	0.00409727	0.0225405
ACTN1	0.375242	5.33814e-07	9.35397e-06
SPEG	2.63829	4.29824e-39	1.17519e-36
RHOBTB1	0.49566	8.13326e-05	0.000834397
P4HA2	0.338636	6.04538e-05	0.0006416
FBXW11	0.285199	2.56607e-05	0.000302123
CRMP1	0.630184	0.00203573	0.0127604
EVC	0.408526	5.69592e-06	7.95719e-05
NLE1	0.403786	0.00014522	0.00137605
PPP2R3A	0.71124	7.30885e-14	3.90978e-12
FERMT2	0.313019	4.44417e-05	0.000490711
IGF2BP2	0.510146	1.62523e-13	8.43208e-12
PPP2R2C	1.56329	3.24619e-09	8.8474e-08
C19orf10	0.322258	4.98849e-06	7.03741e-05
TUBE1	0.349134	0.00466372	0.0250647
SEMA3C	0.291898	0.000756296	0.00553407
CELSR1	0.322121	0.000637643	0.00478997
ZNF37A	0.367223	4.99402e-05	0.000543411
CACNG4	0.580584	0.00389326	0.0216327
FSCN1	2.15472	3.40353e-125	1.17252e-121
MCAM	0.767952	2.01729e-15	1.25444e-13
XAB2	0.285545	0.00224746	0.0138309
RARB	0.332238	0.000906741	0.00644067
TOP2B	0.34861	2.78945e-07	5.17656e-06
NFKB2	0.339692	0.000196658	0.00177632
PAK3	0.603895	0.00439548	0.0238689
APBB1IP	0.57046	1.52186e-16	1.04439e-14
EDN1	1.24896	9.29159e-72	6.95859e-69
P2RY10	2.51369	0.00878373	0.0419345
NRD1	0.281575	4.0047e-06	5.80647e-05
OSBPL6	0.384345	0.000427412	0.00340683
CDC14A	0.421831	0.00251693	0.0151535
LIPE	0.503832	0.000269219	0.00231749
OPHN1	0.490749	5.75523e-06	8.03353e-05
EPB41L2	0.617482	6.99049e-23	7.76847e-21
COL5A3	1.50017	0.00448315	0.0242675
KCNN2	1.33856	0.00264774	0.0158249
MOK	0.48387	0.000193491	0.00174955
RSBN1	0.408377	0.000602407	0.00456912
ARG2	1.47041	5.90459e-10	1.81944e-08
KIAA0141	0.302033	0.000105093	0.00104096
MPP4	1.30729	4.28892e-19	3.67546e-17
TRAF5	0.410114	0.000251465	0.00217991
ITGAE	0.288599	0.00806326	0.0391128
DIS3	0.494017	4.66078e-10	1.47036e-08
PIBF1	0.30771	0.00587798	0.0303684
EPYC	1.09845	0.000111618	0.00109676
CYLD	0.314988	0.000125395	0.00121549
RPS5	0.298574	0.000410457	0.00330071
SMAP2	0.331871	0.000123874	0.00120223
ZMPSTE24	0.266928	0.000972329	0.00683886
KIF3C	0.525518	1.65119e-08	3.97787e-07
CD82	0.633736	3.40961e-12	1.46827e-10
ATRX	0.270617	0.00285927	0.0168552
WDR47	0.316038	0.000898868	0.00639793
ORC1	0.272043	0.00494475	0.0263287
CHERP	0.268623	0.00605627	0.0311401
POMGNT1	0.395309	3.55882e-06	5.25285e-05
B4GALT1	0.37223	1.52257e-07	3.01451e-06
DIMT1	0.328089	6.31074e-05	0.000666069
RBM22	0.298584	9.63221e-06	0.000126749
TXLNG	0.283844	0.00286543	0.0168836
ACOX3	0.708262	2.68652e-10	8.86501e-09
MTMR2	0.285667	0.000319715	0.00267334
NLK	0.266233	0.00251104	0.0151445
CETP	0.904646	0.003074	0.0178945
MMP2	0.500516	2.17988e-08	5.16078e-07
GNAO1	0.271746	0.00813981	0.0394397
SH3BP2	0.451667	8.57079e-10	2.57647e-08
KLHL42	0.310997	0.000383449	0.00311847
TFAP2C	0.382013	0.000100252	0.00100223
ALG6	0.317088	0.00306712	0.0178705
GNA11	0.322339	0.000161577	0.00149632
DOCK9	0.279575	0.00188634	0.0119457
TMEM40	0.457609	2.88388e-06	4.35744e-05
ATRN	0.345609	1.29039e-05	0.000165997
MAVS	0.292633	0.000162951	0.00150662
LZTS3	1.15792	2.25035e-14	1.25852e-12
ESF1	0.389093	2.30938e-05	0.000275098
RBBP9	0.44658	2.79189e-07	5.17656e-06
FXYD5	0.573113	9.16326e-11	3.2611e-09
GRAMD1A	0.370893	0.000497794	0.00387811
GMIP	0.542944	1.79819e-05	0.000222013
RBM41	0.298332	0.00567575	0.0294828
PCBP4	0.554032	5.37666e-08	1.17828e-06
ICAM1	0.673227	4.23681e-13	2.04423e-11
PABPC4	0.293854	3.92269e-06	5.69948e-05
EFNB1	0.478846	0.00789151	0.0384204
RBM27	0.345177	1.17197e-05	0.000151898
LAMB1	0.396555	2.22317e-08	5.25296e-07
ITGA6	0.351961	1.5166e-05	0.000191661
ALKBH5	0.3114	3.41072e-05	0.000388299
NLRP1	0.488635	0.00039887	0.00322409
RGS17	1.02631	1.29082e-08	3.1946e-07
CCDC80	0.837631	1.47113e-29	2.63961e-27
PPP2R3C	0.271388	0.00823232	0.0397873
SCFD1	0.343265	6.12035e-05	0.000648358
TYRO3	0.468399	2.8347e-05	0.000331035
SNAP23	0.302952	0.000300074	0.00254119
PHGDH	0.306993	0.00101867	0.0071125
TGFB2	0.728528	9.47685e-23	1.02666e-20
ECHDC1	0.262499	0.000933053	0.00660577
SUCO	0.49738	6.9415e-10	2.11999e-08
DHPS	0.316965	0.000168881	0.00155477
IL11	1.99901	4.93635e-49	1.88952e-46
CREM	0.537768	4.77022e-06	6.77387e-05
FKBP5	0.631333	1.64705e-07	3.22391e-06
SRPK1	0.372832	3.8937e-07	6.97183e-06
IL12RB1	1.31514	0.00935479	0.0440624
SH3GLB1	0.398733	1.15029e-08	2.86325e-07
TMED1	0.445622	0.0010536	0.00729311
RAB18	0.325875	0.000152064	0.00142819
TSPAN15	0.416146	0.00702949	0.0351576
MAST3	0.449259	0.00367284	0.0206815
MYO9B	0.274466	0.00120108	0.0081291
POLRMT	0.325857	0.00616129	0.0315482
LZTR1	0.277327	0.00901741	0.042826
P2RX6	0.541126	7.91915e-05	0.000814373
SF3A1	0.374502	4.93528e-06	6.97376e-05
GGT5	2.97652	0.000235016	0.00206538
SEC14L2	0.631097	5.4485e-10	1.69405e-08
PPM1F	0.295993	0.00263423	0.015766
SLC35E4	0.591266	0.00021388	0.00190787
CARD10	0.935582	2.73949e-11	1.06519e-09
SH3BP1	0.303609	0.00248126	0.0150175
LGALS1	0.472677	1.11372e-10	3.89915e-09
NOL12	0.319252	0.000436318	0.00346499
GCAT	0.375738	0.0103051	0.047563
ANKRD54	0.411819	1.80455e-05	0.0002225
EIF3L	0.392673	2.4426e-10	8.13806e-09
MICALL1	0.507892	3.49467e-09	9.40559e-08
TTC28	0.473748	5.3202e-05	0.000573286
KDELR3	0.438017	1.19243e-07	2.42498e-06
RTCB	0.322584	2.29236e-06	3.53184e-05
POLDIP3	0.336979	9.87932e-05	0.000988793
TIMP3	0.665273	9.42356e-19	7.72957e-17
LMF2	0.265684	0.00415379	0.0228081
AP1B1	0.359235	0.00020539	0.00184166
THOC5	0.269682	0.0026461	0.0158205
MCM5	0.287706	0.000772933	0.00563665
TSPO	0.279172	0.00619248	0.0316515
TTLL12	0.599443	4.40972e-09	1.16678e-07
PDGFB	0.7575	6.26933e-12	2.64032e-10
RPL3	0.279391	1.97946e-06	3.10247e-05
ZMAT5	0.35803	0.00854182	0.0410184
SYNGR1	0.899318	1.35866e-15	8.52695e-14
PNPLA3	0.497943	1.41906e-05	0.000180526
MYH9	0.594248	8.49414e-13	3.96508e-11
EIF3D	0.401069	1.75772e-09	5.01272e-08
SGSM3	0.434789	9.19399e-06	0.000121261
KIAA0930	0.764818	1.98644e-14	1.12185e-12
SLC25A17	0.291347	0.00128113	0.00859661
FAM118A	0.278866	0.00645713	0.032713
RANGAP1	0.338366	0.000161699	0.00149665
ZC3H7B	0.373109	2.46528e-06	3.77797e-05
DESI1	0.437324	5.77791e-06	8.05866e-05
CERK	0.604023	1.36021e-14	7.83597e-13
ZBED4	0.402815	2.23456e-06	3.46235e-05
NIN	0.488911	1.43377e-08	3.48331e-07
PYGL	0.298029	8.65187e-06	0.000114756
PSMC6	0.322894	0.000123887	0.00120223
GNPNAT1	0.394666	5.80108e-07	1.00628e-05
PLEK2	0.508353	0.000169387	0.00155724
RIN3	0.388869	0.00297165	0.0174045
LGMN	0.438143	1.7112e-07	3.33056e-06
KIAA0247	0.408056	0.00100405	0.00702183
ZC3H14	0.269915	0.000207711	0.00186054
BDKRB1	1.27027	2.58494e-20	2.38104e-18
PSMB5	0.274836	0.000212373	0.00189639
PCK2	0.278553	0.0036432	0.0205347
MMP9	2.62379	0.0015095	0.00986387
PYGB	0.425113	5.37905e-07	9.40651e-06
PROCR	0.766235	4.91615e-22	5.01069e-20
NDRG3	0.290721	3.39211e-05	0.000386691
SALL4	0.477769	0.000100714	0.00100568
EEF1A2	1.07126	6.48984e-07	1.1104e-05
RNF24	0.497252	1.08364e-10	3.81711e-09
SNPH	0.452054	0.00169966	0.010916
FERMT1	0.315634	0.00240478	0.014611
MYL9	1.24388	1.09113e-36	2.72387e-34
APMAP	0.332711	1.64389e-07	3.22177e-06
TBL1X	0.376767	2.55505e-05	0.000301237
ATP11C	0.329161	0.000444348	0.00351257
SMARCA1	0.352813	2.26129e-05	0.000270447
KCND1	0.886942	7.74002e-06	0.000104813
PHEX	1.35387	0.000240385	0.00210639
USP11	0.346503	0.00138963	0.00920629
KLHL4	0.344292	0.00119926	0.00812001
FGD1	0.362701	0.00109713	0.0075532
SRPX2	0.938647	8.7873e-19	7.27698e-17
GLA	0.383372	3.02221e-07	5.55577e-06
CAB39L	0.549718	0.00722284	0.0358954
UGGT2	0.283135	0.00231777	0.0141825
CORO1A	0.855048	0.000151854	0.001427
COTL1	0.28432	2.20998e-05	0.000264905
CRISPLD2	1.05404	1.13016e-30	2.163e-28
UBFD1	0.378173	1.51192e-07	3.00188e-06
CPPED1	0.548665	4.91166e-08	1.08188e-06
IL21R	1.10845	0.000143749	0.00136649
CCP110	0.281485	0.00159729	0.0103472
AP3B2	0.731195	0.00961463	0.0449788
KIAA1199	1.17725	0.00121908	0.00822832
EIF3J	0.282156	0.000106097	0.00104887
BLOC1S6	0.283649	0.00133617	0.00890492
SFRP1	0.668848	2.31767e-22	2.43426e-20
POP1	0.402608	1.46753e-05	0.00018628
PLAT	0.41044	4.61985e-06	6.59295e-05
NDRG1	0.562117	2.22725e-11	8.759e-10
MAN2B1	0.592842	1.83334e-10	6.22865e-09
RELB	0.690116	8.87651e-10	2.64988e-08
TRMT1	0.348052	6.26915e-05	0.000662086
CCDC130	0.270094	0.00688423	0.0345012
PTOV1	0.282333	0.00132228	0.00883145
SGTA	0.342432	6.78495e-05	0.000710461
IL27RA	0.77231	1.34667e-07	2.70986e-06
SYDE1	0.288355	0.00310201	0.018027
FSD1	0.740263	7.93099e-07	1.34183e-05
SLC1A5	0.369203	2.58678e-05	0.000304353
FZR1	0.289962	0.00341191	0.0194474
MYH14	2.36285	0.00458503	0.0247345
MRPL4	0.358512	0.000192995	0.00174598
TYK2	0.356435	1.36552e-05	0.00017436
PTPRS	0.314725	8.6542e-06	0.000114756
ZNF175	0.353015	0.000666191	0.00497621
RAB3D	0.542533	3.00223e-05	0.000347918
TMEM205	0.327505	0.00056368	0.00430381
DKFZP761J1410	0.631539	5.0429e-08	1.10796e-06
MIER2	0.498263	9.12963e-05	0.000920111
DDX49	0.272073	0.00335723	0.0192057
ARMC6	0.285035	0.00313165	0.0181932
ATP13A1	0.327217	0.00161435	0.010446
DNAJC2	0.36168	1.23858e-05	0.00015981
TFPI2	0.640063	7.89397e-08	1.66839e-06
NAMPT	0.312613	0.000113046	0.00110763
ITGB8	0.484589	6.02976e-06	8.34908e-05
PTN	0.991174	2.23923e-13	1.13111e-11
MPP6	0.277548	0.00518901	0.027367
DFNA5	0.473888	4.64628e-08	1.03134e-06
LFNG	0.59545	0.00168624	0.0108338
GRB10	1.09121	1.61743e-16	1.09686e-14
FKBP14	0.550109	1.30775e-08	3.21801e-07
PLEKHA8	0.285335	0.00421439	0.023082
STX1A	0.373607	0.00762268	0.0373757
SERPINE1	0.815385	6.52576e-30	1.19581e-27
SLC1A1	0.883651	1.43908e-06	2.30802e-05
TGFBR1	0.474232	3.34329e-06	4.95596e-05
DNM1	1.07343	4.43569e-27	6.82186e-25
CA9	0.784391	2.27179e-06	3.51271e-05
GLIS3	0.50829	3.08163e-09	8.42557e-08
TRDMT1	0.33659	0.00767674	0.0375979
MAPK8	0.314253	0.000438367	0.00347733
C10orf54	0.535427	7.38722e-08	1.56899e-06
PPP3CB	0.399539	3.68842e-06	5.4209e-05
ARHGAP21	0.33234	4.93394e-06	6.97376e-05
SUFU	0.398732	0.00313577	0.0182048
ANKRD26	0.482481	4.95128e-07	8.75624e-06
MTPAP	0.28296	0.00481099	0.0257119
NEURL	2.22814	1.98184e-13	1.01599e-11
SH3PXD2A	1.67915	0.00041164	0.00330714
CCNY	0.365428	2.65889e-07	4.9674e-06
PPIF	0.289592	1.55743e-05	0.000196102
TSPAN14	0.76697	4.62191e-23	5.23766e-21
PSMD3	0.313647	0.000176055	0.00160878
MTMR4	0.39385	3.70204e-06	5.43166e-05
TRIM16L	0.509298	1.13258e-12	5.17472e-11
PIGL	0.448456	0.000538436	0.00413819
CAMTA2	0.435955	0.000111193	0.00109321
RAI1	0.354046	0.000476346	0.00373636
C1QBP	0.342045	1.29678e-08	3.20014e-07
CPD	0.368777	1.17268e-07	2.39047e-06
MED31	0.457573	8.5058e-07	1.42661e-05
DRG2	0.33689	8.33479e-05	0.000849132
COL1A1	2.20789	1.40831e-32	2.88787e-30
LRRC59	0.307427	3.20949e-05	0.000369226
SMURF2	0.431116	7.16982e-08	1.53036e-06
NAT9	0.267455	0.00117907	0.00800529
TNFAIP1	0.279131	0.000190731	0.0017264
CDR2L	0.403073	7.56095e-05	0.000781737
UNC119	0.418524	0.000135977	0.00130452
ALDOC	0.719826	3.7704e-07	6.76511e-06
RAB34	0.554956	6.03091e-07	1.043e-05
TMEM33	0.322466	0.000126526	0.00122508
SLAIN2	0.362408	8.62236e-07	1.44334e-05
MAPK10	2.38746	2.65288e-05	0.000310645
WFS1	0.684821	5.83208e-12	2.4622e-10
TBC1D19	0.478153	0.00103497	0.00720297
STIM2	0.435461	2.25072e-06	3.48326e-05
KLHL5	0.333679	1.86893e-05	0.000229945
NCAPG	0.380708	5.73276e-08	1.24987e-06
ST3GAL4	0.39055	0.00010033	0.00100242
CCND1	0.389859	3.70583e-10	1.18869e-08
CCDC86	0.294256	0.000538385	0.00413819
PANX1	0.3318	9.00091e-05	0.000908796
BIRC2	0.386852	2.74765e-05	0.000321305
PVRL1	0.945561	9.3912e-07	1.56142e-05
KIAA1549L	0.668694	0.00335612	0.0192057
SLC35F2	0.923519	8.13962e-19	6.80607e-17
LEPREL2	1.14982	0.00656893	0.0331623
ASIC1	0.747096	5.7828e-07	1.00412e-05
ELK3	0.36376	7.28583e-05	0.000756556
WNT5B	0.535955	3.60427e-08	8.25579e-07
NAA25	0.327953	1.15865e-05	0.000150285
ARHGDIB	0.328954	0.0102988	0.047563
COL12A1	0.402939	2.05427e-07	3.93603e-06
FRK	0.41515	0.00357501	0.0202232
DSE	0.690799	4.60323e-23	5.23766e-21
RWDD1	0.263947	0.00071848	0.00530923
NEDD9	0.934856	2.41408e-12	1.06078e-10
ADTRP	1.11104	6.8104e-09	1.74567e-07
ASF1A	0.376036	0.000151075	0.001422
FANCE	0.486024	0.00186974	0.0118449
RNF8	0.320437	0.000420894	0.00335955
CD83	0.627745	1.92682e-05	0.000235889
BAG2	0.367894	3.55923e-05	0.000403872
RAB23	0.328674	0.00191445	0.0121059
FBXL4	0.337729	0.000996111	0.00697481
ASCC3	0.271272	0.000688718	0.00511344
PHACTR2	0.393388	8.28258e-05	0.000845687
SLC39A7	0.29916	9.13434e-05	0.000920111
CCND3	0.334665	1.66679e-05	0.000207596
BYSL	0.409358	7.34931e-06	9.99146e-05
PPP2R5D	0.297479	0.00184016	0.0116876
PTK7	0.588416	3.36062e-11	1.28637e-09
SRF	0.434321	1.59742e-07	3.14823e-06
TMEM30A	0.400982	6.14485e-07	1.05845e-05
GMDS	0.263437	0.00463628	0.0249562
SENP6	0.417827	7.80177e-06	0.000105483
VEGFA	1.00775	4.96702e-50	2.03707e-47
TTK	0.377205	0.000290715	0.00247409
SEMA5A	0.410426	6.69171e-07	1.14236e-05
DAP	0.31739	1.10903e-05	0.000144501
HBEGF	0.562093	6.08386e-07	1.05005e-05
LOX	0.464125	1.54521e-07	3.05232e-06
SPARC	0.531454	1.2987e-12	5.90239e-11
ARSB	0.326301	0.000221528	0.00196388
RASGRF2	0.65723	4.69456e-10	1.4731e-08
POLR3G	0.861546	1.24074e-12	5.65388e-11
PDE4D	0.319258	0.00910673	0.0430946
SLC12A7	0.379002	0.000153723	0.00143946
SKP1	0.282612	2.24056e-05	0.000268198
FGF1	2.52992	7.07598e-65	4.51421e-62
TRIM23	0.390128	0.00293624	0.0172382
SEC24A	0.417453	4.86134e-07	8.61487e-06
TXNDC15	0.394795	4.94076e-07	8.74663e-06
WWC1	0.729325	1.64649e-18	1.32527e-16
DPYSL3	0.917573	5.7852e-41	1.74825e-38
SMAD5	0.379174	1.44986e-07	2.90057e-06
STC2	0.329863	2.85373e-07	5.2742e-06
WNT5A	1.05963	2.04339e-52	9.02499e-50
COL7A1	0.391572	2.68031e-08	6.25654e-07
FGF12	0.453625	8.77225e-10	2.62786e-08
PRKAR2A	0.456665	1.93236e-10	6.54258e-09
USP9Y	0.670048	1.1101e-10	3.89915e-09
CYB561D2	0.42589	0.000967379	0.00681659
IFT57	0.263882	0.00827185	0.0399447
NCBP2	0.306134	2.11259e-05	0.000255902
PLXNA1	0.660545	7.38169e-13	3.48355e-11
CSPG5	1.06037	0.00369416	0.0207793
SCAP	0.299868	0.00521202	0.0274747
AADAC	1.19623	0.000113469	0.00111115
CLCN2	0.493473	0.000507071	0.00393437
STEAP3	1.06509	1.09453e-40	3.14222e-38
CYTIP	1.80862	0.00438265	0.0238142
PDE1A	1.77649	0.0109225	0.0497251
EFEMP1	0.661441	1.10245e-11	4.53213e-10
IL1R1	0.490305	9.8261e-07	1.62121e-05
FHL2	0.461198	5.62491e-13	2.69886e-11
QPCT	0.383722	0.000829184	0.00598878
SDC1	0.665992	2.33995e-18	1.82633e-16
SLC1A4	0.576426	7.24777e-09	1.85227e-07
KYNU	2.55959	6.31504e-40	1.78322e-37
WIPF1	0.397821	2.50275e-05	0.000295678
ARID3A	0.65042	2.5144e-05	0.000296851
DHCR24	0.29283	0.000322516	0.00269415
RALGPS2	0.464473	2.10648e-07	4.02263e-06
TCEANC2	0.386948	0.000679356	0.005062
QSOX1	0.510492	4.03332e-10	1.28181e-08
ERRFI1	0.862526	5.08774e-21	4.97934e-19
AMPD2	0.290208	0.0010244	0.00714099
KCNC4	0.89462	2.91506e-06	4.40069e-05
EDEM3	0.265877	0.00751106	0.0369968
DOCK7	0.390042	3.91719e-09	1.04287e-07
SLC35D1	0.548162	3.54951e-11	1.35266e-09
GADD45A	0.349043	3.89563e-06	5.66741e-05
CTH	0.466845	0.000970733	0.00683042
PHTF1	0.469655	5.86814e-09	1.5177e-07
NR5A2	0.688584	0.000969567	0.00682779
RPF1	0.327735	5.55135e-05	0.000595405
KDM5B	0.389744	1.64408e-07	3.22177e-06
UAP1	0.648245	7.4031e-20	6.50604e-18
RGS4	0.519152	1.17251e-11	4.79727e-10
ZNHIT6	0.385177	2.21133e-06	3.43154e-05
GBP3	0.270274	0.00253816	0.0152653
GBP1	0.58008	4.28326e-14	2.3422e-12
LEPRE1	0.446561	4.02276e-08	9.11737e-07
SLC2A1	0.433303	2.0858e-07	3.98755e-06
ARTN	1.52455	4.43051e-09	1.17048e-07
IPO13	0.306756	0.000836422	0.00602818
ERI3	0.296226	0.000347625	0.00286912
PIK3R3	0.452775	7.12298e-10	2.16773e-08
BLZF1	0.353891	0.000341418	0.00282329
DR1	0.349247	7.72375e-05	0.000796656
CNN3	0.272835	0.000173061	0.00158711
F3	1.04125	4.67904e-38	1.22116e-35
ABCD3	0.468181	3.26345e-09	8.88039e-08
SLC35A3	0.446287	5.49982e-07	9.59822e-06
RCN2	0.325342	0.000710948	0.00526713
B4GALT6	0.378308	0.000864028	0.00619603
FILIP1	1.84013	0.00510619	0.0270445
ANKRD13C	0.276806	0.0075596	0.0370981
TNFAIP3	0.396911	0.000404846	0.00326321
CTGF	1.048	6.8289e-49	2.55713e-46
SPP1	0.892212	0.00464528	0.024989
PPL	0.601544	0.0003	0.00254119
UCHL3	0.32608	0.00715965	0.035674
CTNNAL1	0.273247	0.000441864	0.00349614
PGF	1.43059	0.00205768	0.0128652
IRF2BPL	0.356779	9.63293e-05	0.000967506
LTBP2	1.39685	2.36735e-24	2.85158e-22
NRDE2	0.287482	0.00912412	0.0431411
OGFRL1	0.479932	1.27074e-07	2.56907e-06
IDE	0.308711	6.7191e-05	0.000703993
GPAM	0.295246	0.00236533	0.0143927
PANK3	0.342478	8.51364e-05	0.000864667
CD274	1.02838	4.0012e-20	3.58961e-18
ARAP3	0.314901	0.00815333	0.0394719
GORAB	0.359904	0.00196891	0.012399
KIAA1217	0.342611	2.88371e-05	0.00033653
ENOX1	0.401181	0.0101086	0.0468694
TGFBI	0.858921	2.32403e-27	3.63921e-25
FAM53C	0.284298	0.000285975	0.00243857
SIL1	0.431675	1.89486e-06	2.97529e-05
DUSP4	0.359776	7.69428e-06	0.000104357
NPPB	6.97453	1.40442e-08	3.4265e-07
KIAA0922	0.295933	0.00866483	0.0414358
CCRL2	0.751358	3.06225e-09	8.38588e-08
PIK3CA	0.321925	0.000159235	0.0014818
PDS5A	0.269831	0.000118512	0.00115532
TMEM156	1.39968	6.97742e-14	3.74412e-12
CLCC1	0.272016	0.00200397	0.0125842
GTDC1	0.309464	0.00768318	0.0376081
UBL3	0.771813	1.30521e-11	5.31497e-10
SERAC1	0.440392	0.000211244	0.00188826
LDB3	1.92014	0.0010806	0.00745728
RPL5	0.419995	3.94739e-12	1.69139e-10
ODF2L	0.335567	0.000502561	0.00390818
PTGFR	0.897463	1.55167e-11	6.23021e-10
TRMT13	0.347973	0.00568484	0.0295211
ZNF644	0.429631	2.00531e-07	3.85508e-06
RPAP2	0.301513	0.0046344	0.0249562
FAM126A	0.310364	0.000297837	0.00252706
INHBA	1.97683	6.24194e-74	5.11987e-71
ACO1	0.39901	2.14229e-08	5.08978e-07
CALD1	0.31752	2.61027e-05	0.000306907
PLAU	0.671975	1.75813e-25	2.38455e-23
SRGN	2.03094	6.10204e-103	1.31384e-99
RNF11	0.366723	3.36022e-05	0.000384073
ITPR2	0.290304	0.000182576	0.00166219
CD97	0.340311	0.000130707	0.00126272
SPATS2	0.326612	3.71901e-05	0.00041979
LRP1	0.351574	0.000783093	0.00569709
NFE2	1.98802	0.00133526	0.00890433
PLP1	3.00604	0.00263034	0.0157537
RAB9B	0.572822	4.12767e-05	0.000459296
ACVR1C	1.39079	0.00176005	0.0112618
G0S2	1.8639	4.43543e-85	5.87695e-82
EXOSC9	0.361812	0.000119164	0.00116032
SNX21	0.341512	0.00331821	0.0190584
KCNS1	1.15408	0.000492518	0.00384222
ARHGAP40	1.86229	1.15179e-14	6.68e-13
LYPD3	1.3783	1.31274e-05	0.00016862
NDP	2.78322	4.07919e-27	6.33009e-25
XPO5	0.32067	2.67678e-05	0.00031323
RPS10	0.368037	0.000231656	0.00204002
KLHDC3	0.297291	0.000103811	0.00103122
SSR1	0.528781	1.40584e-14	8.07188e-13
NRN1	0.728428	1.36778e-12	6.18373e-11
ATXN1	0.280535	0.000171522	0.00157487
EEF1E1	0.364631	0.00016635	0.00153557
RAP2A	0.310345	0.000315634	0.00264565
ABCC4	0.355976	3.15781e-06	4.72164e-05
2021-09-06	0.375684	2.10359e-06	3.28209e-05
TMEM255A	2.70869	6.94367e-17	4.922e-15
IL1B	2.49602	1.70528e-33	3.67168e-31
PAX8	1.04631	1.41976e-09	4.14499e-08
CLPP	0.31967	0.00135339	0.00899044
TNFSF9	1.27932	5.05384e-34	1.10193e-31
ATG4C	0.37265	0.00211766	0.0131732
CD70	2.30792	9.06262e-158	7.80518e-154
C3	1.22056	4.78199e-50	2.00902e-47
SNRPB	0.270404	0.000569888	0.00434735
AP5S1	0.359141	0.00380828	0.0212565
NCLN	0.386847	3.21103e-05	0.000369226
MMP24	0.813148	0.000246629	0.00214911
NECAB3	0.291362	0.00531957	0.0279358
CEP250	0.287471	0.000324704	0.0027098
UROD	0.373176	1.01137e-06	1.6623e-05
ST3GAL3	0.388247	0.00345843	0.0196541
HECTD3	0.392542	0.000146997	0.00138969
LRFN3	0.384766	0.00462437	0.0249155
WNK4	1.49341	1.73714e-09	4.97046e-08
SSX1	3.67868	7.18867e-05	0.000747284
L3HYPDH	0.288922	0.00403914	0.022278
ABHD8	0.400434	0.000415684	0.00332277
SLC35E1	0.345433	4.15819e-05	0.000462394
EPS15L1	0.324146	0.00108358	0.00747482
MACF1	0.549264	3.17217e-13	1.56116e-11
SMARCA4	0.311323	0.000395661	0.00320115
TICAM1	0.425534	0.00233377	0.0142455
METTL16	0.308897	0.000505541	0.00392701
TUBA4A	0.60309	4.24868e-14	2.33069e-12
TNFRSF19	0.735499	1.63858e-16	1.10684e-14
AKAP9	0.304995	0.000964847	0.0068029
CDC42EP1	0.909988	1.16559e-18	9.47043e-17
MPST	0.429145	8.95433e-06	0.000118463
LIF	0.632331	2.2271e-13	1.12829e-11
C22orf23	0.801076	0.000148059	0.00139744
KRT17	2.502	1.79226e-59	1.02906e-56
SPECC1	0.291933	3.16859e-05	0.000365077
DOCK4	0.42243	0.00251339	0.015147
HERC2	0.296812	0.000222735	0.00197356
TWSG1	0.4915	1.37867e-05	0.000175909
MYO5C	0.576511	0.00949748	0.0445761
CHAC1	0.474957	0.00233962	0.0142756
LOXL1	3.34378	0.0021882	0.0135338
PALLD	0.421032	1.97306e-08	4.72026e-07
SOX15	1.31347	3.70623e-08	8.46682e-07
PLD2	0.563859	9.97473e-06	0.000130857
FXR2	0.414262	5.10663e-07	9.01246e-06
KIF1C	0.349292	2.07894e-05	0.000252893
MPDU1	0.279323	0.00275241	0.0163258
KRI1	0.33624	0.000312274	0.00262386
HEATR5A	0.371442	0.000832554	0.00600282
RHBDF2	0.450893	0.00195308	0.0123185
MAP7D3	0.427327	4.15831e-08	9.37524e-07
FGF13	0.573186	1.46472e-06	2.3426e-05
CDKN1C	0.771212	0.000111111	0.00109321
MAU2	0.321726	0.000580422	0.00441793
ABHD17A	0.278992	0.00369504	0.0207793
PHF10	0.370913	3.07405e-06	4.61241e-05
STARD8	1.92111	2.59273e-06	3.9487e-05
SAT1	0.694152	8.6754e-19	7.21902e-17
ECSIT	0.473983	0.000149536	0.00140906
CNN1	7.34741	4.67264e-09	1.2288e-07
APOC1	0.715142	3.66932e-06	5.39744e-05
RPL36	0.320887	8.65667e-05	0.000877641
GTPBP3	0.280121	0.010104	0.0468608
MLLT4	0.281352	0.000881427	0.0062946
SSBP4	0.298635	0.00243075	0.0147532
JUND	0.299133	0.00162687	0.0105151
LAMA5	0.284859	0.00102841	0.00716023
ADRM1	0.271424	0.000445587	0.00352075
FIBCD1	1.31275	1.32917e-08	3.26604e-07
YIPF2	0.319302	0.0026984	0.0160758
EIF3G	0.323347	0.000145912	0.00138172
SLC6A8	0.807581	4.41265e-05	0.000487543
POLN	1.51856	8.23441e-09	2.08279e-07
AKAP12	0.342737	2.58794e-07	4.86651e-06
TRAF3	0.581618	4.84719e-14	2.62556e-12
TBC1D5	0.318399	4.17491e-05	0.000463954
RFTN1	1.12112	6.20465e-58	3.14339e-55
KIF3A	0.449284	2.28002e-05	0.000272164
GFPT2	0.664735	1.94963e-06	3.05851e-05
DIAPH1	0.301407	0.000350395	0.0028892
KRT34	0.712056	2.79547e-06	4.23128e-05
PIAS3	0.406275	7.88299e-06	0.000106498
LLGL1	0.322396	0.000239799	0.00210312
ZSWIM4	0.549949	5.08264e-06	7.15851e-05
FBXW9	0.416022	0.00905391	0.0429388
LRRC41	0.30811	0.000241407	0.00211293
EMILIN2	1.89368	0.00152537	0.00995245
RAMP1	2.01244	1.8074e-19	1.58033e-17
PTPRE	0.406177	0.0030913	0.0179891
CLUH	0.348234	0.00014014	0.00133661
MYBBP1A	0.525924	5.17933e-10	1.61619e-08
UBE2G1	0.30696	1.90846e-05	0.000233973
TBC1D14	0.29589	0.00047613	0.00373636
UTP3	0.302498	0.000662261	0.0049533
EIF5A	0.306151	2.26249e-05	0.000270447
DLG4	0.593075	4.59583e-06	6.56411e-05
REEP2	0.689963	6.7557e-06	9.27227e-05
SNAP25	0.823182	1.27669e-05	0.000164458
BTBD3	0.370416	5.4718e-06	7.66274e-05
RIN2	0.620083	3.65957e-16	2.41518e-14
TOE1	0.313466	0.0011821	0.00802103
AP3B1	0.284389	1.33066e-05	0.000170541
POSTN	1.68629	1.05824e-40	3.08951e-38
TBC1D8B	0.424802	0.000439621	0.00348445
EPHB2	0.936975	1.77523e-16	1.19447e-14
LARGE	1.04822	1.57349e-10	5.39908e-09
KRBA1	0.459849	0.00649264	0.0328832
ACTR3B	0.594603	0.000934053	0.00661004
ATP13A3	0.340341	1.57108e-05	0.000197101
LARS	0.391683	6.74083e-10	2.06236e-08
MICALCL	1.1915	0.0102366	0.0473612
MICAL2	0.346522	3.20789e-06	4.78204e-05
IRAK2	0.445528	2.12504e-07	4.05358e-06
IL6ST	0.344833	8.20927e-06	0.000110083
FST	1.06557	5.07034e-15	3.03173e-13
CCNH	0.357107	1.66239e-05	0.000207292
LRP4	1.04198	2.62373e-05	0.000308069
SPOCD1	0.516511	1.24055e-11	5.06361e-10
GNL2	0.295687	1.56461e-05	0.000196432
ZCCHC11	0.26836	0.00139423	0.00922707
DTNA	0.438508	0.00090329	0.0064241
FHOD3	0.262862	0.00099069	0.00694248
CLOCK	0.29766	0.000297271	0.0025249
COL4A2	0.724921	2.31364e-17	1.67447e-15
APC	0.273511	0.000563134	0.00430154
NREP	0.307217	7.73948e-06	0.000104813
ADAM19	0.377848	1.06593e-06	1.7503e-05
B4GALNT1	0.660092	2.09763e-13	1.06898e-11
DYSF	0.535279	0.000633459	0.0047627
CPM	0.619242	6.75558e-12	2.83817e-10
MDM2	0.297118	0.000764176	0.00558461
KIAA0513	0.311243	0.00430037	0.0234411
FHOD1	0.504932	7.33452e-08	1.56165e-06
FLNB	0.298781	0.000386242	0.00313378
IL6	0.963084	4.23254e-30	7.83931e-28
C7orf69	0.675747	0.000313025	0.00262889
ABHD17C	0.501425	0.000203828	0.00183147
RSAD1	0.289572	0.00178622	0.0113912
BRIP1	0.375899	8.29534e-05	0.000846488
HLX	0.433017	0.00599162	0.0308445
BIN1	0.286736	0.000517697	0.00399701
GYPC	2.15916	1.29419e-08	3.19833e-07
GABBR2	4.88267	2.15149e-05	0.000259701
MYC	0.741099	2.48124e-23	2.86841e-21
IL33	3.46539	1.95888e-29	3.47853e-27
PLAA	0.269715	0.000615949	0.00465952
TLN1	0.298466	0.00132179	0.00883145
ALDH1B1	0.816534	1.17374e-26	1.74291e-24
TFAP2A	0.2772	7.7988e-05	0.000803434
TMEM63B	0.322299	0.00073439	0.00540824
SLC22A23	0.886923	2.41571e-13	1.21314e-11
HMGA1	0.509609	1.43522e-09	4.18303e-08
IER3	1.3782	2.30796e-16	1.54687e-14
PGBD1	0.473705	6.34482e-07	1.0918e-05
FGFBP1	2.66932	4.89939e-29	8.35564e-27
FHDC1	0.9829	1.66425e-18	1.33333e-16
SLCO2B1	1.32253	5.08394e-05	0.000551107
MMP13	3.0432	0.000517478	0.00399701
THBS1	0.494312	1.89859e-14	1.07577e-12
MAPKBP1	0.503951	1.6618e-06	2.64464e-05
PLCB2	2.47372	5.70391e-05	0.000608735
PAK6	2.32629	4.66069e-13	2.24247e-11
STRA6	0.517651	0.00212972	0.0132292
BCAR3	0.446876	3.21042e-10	1.03946e-08
TTLL7	0.720707	5.63323e-10	1.74205e-08
CCBL2	0.576362	6.99306e-10	2.13195e-08
RABGGTB	0.625179	3.00132e-15	1.84635e-13
CLCA2	1.19987	0.00165017	0.0106498
RTCA	0.307269	7.47244e-05	0.00077398
CYP1B1	0.793267	0.00466818	0.0250809
LOXL4	1.52324	2.18015e-26	3.15573e-24
DUSP5	0.490712	0.000725994	0.00535786
AOX1	0.771962	1.55782e-16	1.06061e-14
SSB	0.26367	0.000340146	0.00281548
HCN4	1.97132	9.72409e-14	5.15377e-12
SEMA7A	2.89904	1.46247e-101	2.79901e-98
ARHGAP24	0.414377	0.000485007	0.00379221
HERC3	0.299047	0.0011723	0.0079688
FGF5	1.52526	3.41389e-09	9.24596e-08
BBS7	0.32981	0.00382138	0.0213158
BMP2K	0.50741	7.82925e-07	1.32605e-05
CNOT6L	0.320731	0.00171828	0.0110232
USO1	0.40924	5.59859e-08	1.2238e-06
ANXA3	0.663606	2.61537e-18	2.02017e-16
CENPE	0.329872	0.000957129	0.00675401
EGF	1.44415	0.000121898	0.00118493
PPP3CA	0.265247	0.000198668	0.00179166
RGS3	0.793545	1.21207e-07	2.46201e-06
PRICKLE1	0.676256	1.1823e-08	2.9387e-07
INHBE	1.13241	0.00359759	0.0203309
GLIPR1	0.615748	1.27838e-15	8.06595e-14
DUSP6	0.346364	0.00396507	0.021968
TMTC3	0.364327	0.000679188	0.005062
GALNT6	0.880564	1.36315e-17	9.99158e-16
CDH24	0.479879	0.000249247	0.00216614
TMX1	0.315661	0.00205191	0.0128338
RAB15	0.323923	0.00968427	0.04528
STON2	0.608092	3.5876e-05	0.000406555
SORD	0.264576	0.00153415	0.00999838
TLE3	0.628385	0.000432119	0.0034364
TGFB1I1	0.538044	3.73236e-08	8.50396e-07
CMTM3	0.277438	0.000232647	0.0020477
CDH13	0.893539	8.03827e-08	1.6968e-06
COPS3	0.276129	5.36619e-05	0.000577343
GID4	0.350675	0.00133995	0.0089218
SGSM2	0.472132	5.273e-07	9.28706e-06
SCRN2	0.364516	0.00371	0.0208363
RHBDL3	0.94176	0.00280838	0.0166121
GAREM	0.652696	0.000212959	0.00190063
SLC14A1	1.43651	3.76996e-06	5.51721e-05
ARRB2	0.306981	0.00600406	0.0308993
WRAP53	0.368441	0.000890355	0.00635046
TP53	1.19158	2.18919e-37	5.5454e-35
ARHGDIA	0.271608	0.00118907	0.00805731
SLC39A3	0.365605	0.00121397	0.00820349
DPP9	0.262611	0.00147047	0.0096803
COL6A1	0.616963	3.47461e-13	1.69068e-11
COL6A2	0.653248	9.48354e-10	2.82131e-08
TRPM2	3.36447	6.62687e-22	6.71458e-20
DOPEY2	0.539486	2.12623e-09	5.96488e-08
CARM1	0.279571	0.00320416	0.0185456
PSMB6	0.326816	9.65269e-05	0.000968925
PADI3	0.660567	0.00032533	0.0027124
BCL10	0.282029	0.000505771	0.00392701
CYR61	0.764187	4.52651e-32	9.06617e-30
PRKACB	0.469322	5.03329e-07	8.89214e-06
ADC	0.859245	0.00212299	0.0131969
RPS8	0.27231	4.50276e-06	6.44722e-05
PTPRF	0.482955	8.72423e-09	2.20022e-07
LMO4	1.16551	1.01557e-55	4.99804e-53
MTF2	0.306114	0.003311	0.0190297
ZNF697	0.71178	2.33241e-10	7.80111e-09
GPR161	0.40563	0.00118432	0.00802829
CREG1	0.797887	1.49447e-24	1.82569e-22
UCK2	0.45172	2.95012e-11	1.13937e-09
ILDR2	0.403634	1.49585e-05	0.000189317
NUF2	0.282563	0.000799633	0.00580188
TUFT1	0.343196	0.000164327	0.00151772
ECM1	0.647013	3.32837e-13	1.62873e-11
IKBKE	0.343483	0.00116208	0.00792121
ETNK2	0.471078	6.47667e-05	0.000682244
SPOPL	0.398668	0.000522844	0.00403313
CDCA7	0.277849	0.00251627	0.0151535
UBR3	0.303678	0.000672285	0.00501738
SUMF1	0.276681	0.00116302	0.00792447
DYNC1LI1	0.301057	0.00014405	0.00136859
RBMS3	0.767867	9.12818e-17	6.39158e-15
GOLGA4	0.311643	0.000229844	0.00202821
CTDSPL	0.941219	1.85114e-27	2.92532e-25
IL17RD	0.472356	0.000330657	0.00275015
SHQ1	0.298313	0.00105306	0.00729311
TMF1	0.413415	3.94162e-06	5.71983e-05
LRIG1	1.41075	1.11804e-38	3.00909e-36
NFKBIZ	0.50754	9.84635e-05	0.000986066
COL8A1	1.5898	2.6917e-43	8.74803e-41
MYH15	0.757131	4.69301e-05	0.000513904
PHLDB2	0.267712	0.00148759	0.0097577
TRPC1	0.266605	0.00895199	0.0426079
NCEH1	0.461497	5.66763e-11	2.09496e-09
LPP	0.63211	1.15743e-16	8.07152e-15
KIAA0226	0.32443	2.39317e-05	0.00028351
SLIT2	0.59174	2.3265e-16	1.55325e-14
LYAR	0.432474	3.18205e-07	5.82474e-06
ATP10D	0.370096	3.59606e-06	5.29872e-05
SCD5	0.434705	0.000172538	0.00158336
DDIT4L	1.18719	2.1835e-05	0.000262645
ANK2	0.390998	0.00483618	0.0258225
TIFA	0.326908	0.00463547	0.0249562
SETD7	0.303256	0.000145234	0.00137605
PDGFC	0.381129	1.33985e-05	0.000171463
RASA1	0.371942	7.28006e-06	9.92081e-05
PPIP5K2	0.289079	0.000952154	0.00672442
TNFAIP8	0.419166	3.66496e-05	0.000414504
TNIP1	0.591381	1.40905e-11	5.69738e-10
G3BP1	0.495888	4.12365e-11	1.55426e-09
FARS2	0.299337	0.000943241	0.00666694
GFOD1	0.625894	1.02387e-08	2.57087e-07
TNFRSF21	0.372324	1.45865e-07	2.91477e-06
NFKBIE	0.431009	2.18931e-05	0.000263161
TPBG	0.501592	1.15373e-13	6.07737e-12
PM20D2	0.362705	0.000419633	0.00335103
RNF217	0.388788	0.000306476	0.00258145
SLC12A9	0.277679	0.0103392	0.0476692
SHROOM2	0.543778	0.00140302	0.00927715
DENND2A	2.16945	1.15701e-59	6.87226e-57
SH3KBP1	0.414344	6.43511e-07	1.10513e-05
TMEM47	0.764262	4.65773e-12	1.98097e-10
SYTL5	0.791761	5.87222e-06	8.17696e-05
MSN	0.412665	2.24892e-07	4.27096e-06
SLC16A2	0.867996	1.19872e-25	1.65184e-23
CHST7	1.03374	1.38064e-11	5.59565e-10
LPAR4	6.04875	2.35735e-06	3.62224e-05
ZNF711	1.03281	1.14157e-06	1.86738e-05
DIAPH2	0.296901	0.000891506	0.00635604
PXDNL	3.51805	1.22884e-07	2.49313e-06
ST18	0.933125	0.00062903	0.00474181
ATP6V0D2	0.8889	0.00256921	0.0154412
TATDN1	0.281626	0.0105396	0.0483344
FAM83A	1.94701	7.01147e-06	9.608e-05
VLDLR	0.524178	0.000279436	0.00239074
NTRK2	0.481891	0.00101996	0.00711864
FAM171A1	0.633532	1.36134e-15	8.52695e-14
RSU1	0.333931	1.16017e-07	2.37057e-06
ZEB1	0.573914	3.29547e-10	1.06102e-08
CAMK2G	0.309768	0.00013958	0.00133348
ITPRIP	0.410015	5.29204e-05	0.000571507
RGS10	0.346226	0.0019057	0.0120553
ZC3H12C	0.404206	4.11229e-05	0.000457881
TAGLN	2.75192	2.30746e-178	3.97459e-174
KIAA1755	0.68945	0.000223493	0.00197927
HMGA2	0.791313	5.82965e-18	4.4042e-16
ITGB1	0.402916	1.10267e-07	2.25843e-06
DIXDC1	0.727502	2.45478e-07	4.6262e-06
SEC24D	0.35942	7.49021e-07	1.27112e-05
ITPR1	0.379749	0.00626405	0.0319793
IPMK	0.564907	2.40833e-05	0.000285109
GXYLT1	0.447061	1.56818e-06	2.49878e-05
CSNK1G3	0.287644	0.00249109	0.0150611
MIPOL1	0.461851	0.00409852	0.0225405
KCTD14	0.507764	0.0108668	0.0495054
NEK7	0.302881	0.00206098	0.0128792
FER	0.287597	0.00042875	0.00341434
FRMD4A	0.275942	0.000451165	0.00356035
AKR1C2	1.05817	1.2015e-16	8.34512e-15
FLI1	0.441252	0.000158066	0.00147491
BICD1	0.370555	4.50993e-05	0.000496381
TDO2	1.22941	0.00770824	0.0376986
SACS	0.873083	8.98711e-28	1.44676e-25
DST	0.613521	2.85705e-15	1.77024e-13
BEND6	0.694908	1.09546e-08	2.74264e-07
LIX1L	0.354347	4.24667e-05	0.00047132
RABGAP1L	0.319283	0.00507626	0.0269124
MGAT5	0.40784	8.97419e-07	1.50078e-05
HOMER1	0.537804	4.16668e-06	6.02611e-05
NMT2	0.728253	8.14837e-21	7.79754e-19
CAMK4	0.577509	5.19763e-09	1.36062e-07
TRIM36	0.583456	0.000246493	0.00214911
GJA1	0.26983	0.00177895	0.0113533
SLC16A12	1.33985	0.00942754	0.0443444
GPR125	0.398736	7.08437e-08	1.514e-06
SREK1IP1	0.292216	0.00346505	0.0196764
CWC27	0.308142	0.0018694	0.0118449
SRP19	0.292604	0.00177609	0.0113392
CLGN	0.517827	8.10554e-07	1.36346e-05
LPCAT1	0.531644	1.30037e-08	3.20442e-07
CMIP	0.290122	0.00168132	0.0108062
ANKFN1	2.27019	0.000438156	0.00347733
HS2ST1	0.40723	3.0253e-06	4.55153e-05
CACNA2D1	0.541588	7.94284e-06	0.000107222
GDPD1	0.610555	0.00510625	0.0270445
NUS1	0.270258	0.00443782	0.0240609
ABI3BP	0.417439	0.00445819	0.0241485
MIA3	0.289157	7.06866e-05	0.00073625
GBP5	1.49648	2.77761e-21	2.74968e-19
FAM69A	0.758055	9.036e-13	4.19529e-11
SORBS2	1.85757	7.79221e-08	1.6489e-06
ADAMTS1	0.517652	1.23578e-10	4.30028e-09
WNT7A	2.39509	1.21005e-38	3.20663e-36
DPH3	0.380542	4.78723e-05	0.000522892
EPHB1	2.26007	2.92105e-10	9.5656e-09
PROM2	0.772081	2.30215e-08	5.43213e-07
GPR78	0.84282	0.00149113	0.00977348
HSPA13	0.380011	8.27554e-05	0.000845687
ELMO1	5.38214	4.63805e-05	0.000508856
SLC26A2	0.654863	2.19675e-17	1.59658e-15
RASA2	0.496393	3.21559e-05	0.000369503
SLA	1.92092	0.00196763	0.0123967
CLIC2	0.950941	0.000461706	0.0036381
USP16	0.326816	0.000330137	0.00274715
SH3RF2	0.712804	3.50856e-14	1.93083e-12
MPV17L	1.13358	3.11337e-05	0.000359435
TMEM171	1.45164	5.23451e-09	1.3682e-07
TIMP4	0.490412	0.00910677	0.0430946
LRP8	0.38324	4.42737e-08	9.93131e-07
STEAP2	1.09171	1.98119e-07	3.81296e-06
SSBP3	0.365238	0.000260554	0.00225077
MMP14	1.04975	3.65361e-34	8.0684e-32
CACNA2D3	1.89659	3.34942e-13	1.63438e-11
AFAP1L1	0.402502	3.23983e-06	4.8123e-05
C2CD2	0.754494	4.53725e-16	2.98298e-14
BRE	0.42599	6.12325e-06	8.45813e-05
XDH	0.720894	0.00539143	0.0282443
CLSTN2	1.4682	1.45012e-23	1.68772e-21
NRG2	0.523698	0.00688778	0.034509
PKD1L1	0.742226	0.000159754	0.00148503
TAGLN2	0.389348	3.77986e-07	6.77504e-06
F11R	0.316877	0.000823495	0.00595996
MPZ	1.33521	0.00010695	0.00105571
STC1	0.612959	7.31737e-12	3.05186e-10
IGF2BP1	0.349961	0.00574224	0.0297384
CBR3	0.37225	0.00179473	0.0114328
PADI4	3.40519	0.000263855	0.00227473
ATP13A2	0.504455	0.00110764	0.00761033
TCHH	2.1221	0.00756464	0.0371122
TMEM69	0.328733	0.000414304	0.0033177
RGS12	0.398948	0.000157577	0.00147115
ZYX	0.453284	5.36902e-07	9.39851e-06
ABR	0.277944	0.00075232	0.005512
FNDC5	1.60455	4.85319e-05	0.00052909
CILP2	1.55921	0.0072004	0.0358252
CBS	0.553279	2.13693e-05	0.000258125
HSF2BP	0.390656	0.0100259	0.0465894
ITGB2	2.71073	0.00584831	0.0302242
ANO10	0.341122	0.000131057	0.00126425
CCR5	2.24868	0.00032716	0.00272633
PTH1R	3.20346	3.93193e-10	1.25887e-08
MUM1	0.265329	0.00177031	0.0113107
MFSD12	0.480328	4.53993e-08	1.01165e-06
DVL3	0.302568	3.76295e-05	0.000423916
PCYT1A	0.357119	4.69344e-08	1.0378e-06
BDH1	0.651646	8.33475e-09	2.10507e-07
PLXDC1	0.783693	0.00318279	0.0184343
ITGA5	0.419915	4.73267e-06	6.73722e-05
FMNL3	0.697931	9.50911e-10	2.82404e-08
RAVER1	0.350409	0.00551609	0.0287749
MED11	0.353484	0.00289201	0.0170307
ZG16B	1.25376	0.00946043	0.0444456
RPL29	0.27916	1.67724e-05	0.000208747
CMPK1	0.318513	0.00010597	0.00104887
ZYG11B	0.283098	0.0023147	0.0141687
USP24	0.289055	3.80174e-05	0.000427727
AK4	0.531147	1.72431e-10	5.88143e-09
LAPTM5	1.18509	5.68794e-07	9.91508e-06
SYNC	0.846195	3.41146e-09	9.24596e-08
KIAA1522	0.30935	0.000769188	0.00561303
CAMK2N1	0.368144	1.75213e-05	0.000217125
USP1	0.330672	1.46124e-06	2.33921e-05
NEXN	0.716526	1.44811e-14	8.28694e-13
GBP2	0.410953	4.46838e-08	9.98054e-07
AGL	0.492413	2.32372e-06	3.57375e-05
EXTL2	0.339595	0.000397963	0.00321827
SLC30A7	0.352349	2.91499e-05	0.000339498
OLFML2B	0.547429	1.77347e-07	3.44397e-06
ACTG2	6.29753	1.32223e-112	3.7959e-109
INHBB	4.26015	9.27294e-10	2.76343e-08
PDLIM5	0.561318	3.03192e-13	1.50072e-11
CTSS	0.4219	8.06106e-06	0.000108648
GNPDA2	0.368236	0.000621085	0.00469013
PAQR3	0.339101	0.00348892	0.0198012
ANTXR2	0.556792	3.17076e-07	5.81025e-06
CLDN1	0.94054	3.82921e-33	8.14298e-31
EOGT	0.401913	0.000421181	0.00336028
NUAK2	0.439194	6.19967e-05	0.000655551
EIF5A2	0.336948	0.000207174	0.0018567
RPL22L1	1.0756	5.51186e-50	2.20795e-47
NKX6-1	0.472771	0.00792871	0.0385799
PTPN13	0.567876	3.5469e-06	5.23974e-05
PSMD6	0.267149	0.000278938	0.00238803
SLMAP	0.265107	0.00054957	0.00421192
RPL9	0.349846	8.28606e-07	1.39246e-05
PCOLCE2	0.323692	0.0103191	0.0476023
CXCL1	1.60809	3.38237e-15	2.0587e-13
CPA3	0.880723	0.00034664	0.00286373
KIAA1143	0.322696	0.000416417	0.0033269
CDCP1	1.30122	2.39925e-73	1.87851e-70
CCR1	1.74583	1.15984e-49	4.54052e-47
ZC3H12A	0.594827	4.34664e-10	1.37378e-08
GNL3	0.376452	1.31519e-05	0.000168809
DNAJB14	0.300138	0.00578033	0.0299177
SLC9B2	0.453635	0.00716311	0.0356809
MON1A	0.491993	0.000660056	0.0049411
ABCE1	0.343223	8.20269e-05	0.000840019
OTUD4	0.286784	0.000479036	0.00375374
ITGA2	0.264969	0.000155459	0.00145216
NDUFAF2	0.408045	1.30788e-06	2.10544e-05
F2RL2	1.73535	0.00339153	0.0193569
CCDC112	0.437787	0.000642844	0.00482483
GRPEL2	0.281735	0.00682119	0.0342223
GPX8	0.383384	1.65379e-07	3.23343e-06
ERAP2	0.388956	1.70649e-07	3.32514e-06
GFM2	0.29801	2.36592e-05	0.000281088
CSF2	1.2401	5.98809e-05	0.000636304
DCBLD1	0.474388	7.81892e-11	2.81171e-09
IL31RA	1.03137	5.72882e-21	5.54376e-19
STK17A	0.500605	4.01293e-10	1.28005e-08
GALNT10	0.28732	0.000370848	0.00303317
SAP30L	0.265866	0.000798113	0.00579574
CAMLG	0.285637	0.00161848	0.0104688
STEAP1	1.65391	2.37031e-18	1.83913e-16
SHH	1.71396	0.00738239	0.0364988
ADCY1	0.293749	0.000501287	0.00390179
TNFRSF11B	0.987416	1.28356e-16	8.87925e-15
CTHRC1	1.1559	2.93306e-06	4.42398e-05
TP53INP1	0.331545	0.00432725	0.0235604
FAM219A	0.411437	1.2606e-06	2.04078e-05
MAMDC2	0.813233	5.48833e-07	9.58788e-06
C9orf84	1.2222	0.000765606	0.00559269
PCDH19	1.20926	2.45016e-14	1.36582e-12
VCP	0.314029	8.28208e-06	0.00011076
BRWD3	0.298746	0.00104167	0.00723501
SLITRK5	0.42646	1.99078e-05	0.000242855
EML5	0.561679	4.229e-06	6.10088e-05
NEMF	0.32171	0.000230645	0.0020332
TTC8	0.35136	0.00073785	0.00542907
DACT1	0.539297	8.33603e-05	0.000849132
KIAA1462	1.20847	6.42509e-09	1.65677e-07
ARHGEF40	0.454797	5.09e-06	7.16301e-05
C10orf118	0.380145	0.00116604	0.00793876
HSPA12A	1.2245	3.18967e-21	3.13955e-19
ARHGAP42	0.357597	0.00545452	0.0285142
TTC7B	0.279685	0.00436811	0.0237502
SLC39A13	0.379119	6.64032e-06	9.12846e-05
HTRA1	0.281049	0.000385823	0.00313186
SPRED1	0.279302	0.00346386	0.0196764
GPT2	0.307182	0.000320225	0.00267631
FBN1	0.395098	1.67319e-06	2.65629e-05
TRMT61A	0.29856	0.00271938	0.0161689
NOLC1	0.29707	2.11642e-05	0.000256187
COPS2	0.299298	8.49206e-05	0.000863307
CLMP	0.48409	7.76386e-09	1.97246e-07
STXBP4	0.4383	0.0012516	0.0084247
ILK	0.783983	4.04024e-08	9.14496e-07
SERPINB7	0.890504	0.000104859	0.00103973
NDEL1	0.299161	0.00023364	0.00205539
CENPV	0.506876	1.19481e-09	3.51806e-08
RRAD	2.86151	1.78789e-09	5.0903e-08
CASC4	0.301835	0.000245881	0.00214554
C16orf45	0.820967	2.01938e-09	5.67436e-08
C15orf48	0.388652	0.000226484	0.00200428
SCG5	2.01433	2.77651e-25	3.5959e-23
CERCAM	0.32797	0.0037732	0.0211223
DOLPP1	0.345642	8.15897e-05	0.00083604
IRGQ	0.462388	1.9581e-07	3.77273e-06
TPM4	0.374745	2.43214e-11	9.54297e-10
RPL13	0.308438	1.42099e-05	0.000180639
TUBA1A	0.417246	2.4184e-07	4.56765e-06
DAPK3	0.597953	3.28332e-10	1.05909e-08
EEF2	0.499206	6.1346e-09	1.58423e-07
UBXN6	0.346938	0.000302083	0.00255318
SEMA6B	1.72025	2.67865e-07	4.9989e-06
NXN	0.670836	2.38966e-13	1.20356e-11
SRR	0.398578	0.00596317	0.0307164
ZNF83	0.262587	0.00838609	0.0403918
ANGPTL4	1.40654	1.34176e-11	5.4509e-10
RAB4A	0.32659	0.00730997	0.0362447
VASN	2.32862	6.03208e-21	5.80461e-19
HOOK3	0.422441	4.2826e-07	7.64434e-06
RBPJ	0.508872	1.10751e-11	4.54209e-10
GLYCTK	0.635857	0.000409514	0.00329467
NT5DC2	0.926533	5.82653e-33	1.22393e-30
ARF4	0.315747	6.36438e-07	1.09408e-05
FILIP1L	0.889288	1.89503e-30	3.58702e-28
MFSD2A	0.8836	2.89658e-14	1.60947e-12
TAP1	0.271658	0.000837653	0.00603201
BDKRB2	1.47483	3.42818e-29	5.96469e-27
SOGA2	0.545748	1.15547e-09	3.41389e-08
GDNF	1.50145	3.00782e-07	5.53523e-06
LRP1B	0.61423	0.00530146	0.0278663
PKIG	0.298303	0.00109019	0.00751443
FSTL5	1.8556	0.00046012	0.00362893
FAM110B	1.56586	5.38166e-20	4.80307e-18
AFAP1L2	2.03294	4.24186e-84	5.21901e-81
PCSK9	0.719693	1.35392e-16	9.32851e-15
MN1	0.844995	2.56853e-06	3.91878e-05
CCDC126	0.718163	0.000208584	0.00186739
RAB3B	1.13244	2.92404e-22	3.05252e-20
CA5B	0.609724	9.54754e-08	1.98859e-06
ADRB2	0.726078	3.16597e-07	5.80765e-06
GPRIN1	0.462947	0.000391156	0.00317216
PGM2	0.604907	1.56363e-11	6.24907e-10
CRADD	0.702049	2.16383e-07	4.123e-06
IL8	1.7662	1.61191e-27	2.57085e-25
SCN9A	0.290215	0.00923869	0.043599
MMGT1	0.376996	8.58607e-06	0.000114116
APLF	0.673109	0.00273343	0.0162356
LIMS1	0.426481	1.36211e-05	0.000174053
CSGALNACT2	0.430274	4.01063e-05	0.000447719
ROBO1	0.722143	1.27252e-23	1.4911e-21
AVEN	0.265131	0.0102864	0.0475404
WNT10B	2.09365	2.57399e-07	4.84557e-06
TM4SF1	1.46041	1.60212e-44	5.41107e-42
ZFPM2	1.31118	0.00284029	0.0167778
NLGN2	0.553208	1.17529e-09	3.4665e-08
MYO7B	1.2139	0.000240415	0.00210639
TMEM154	0.369148	0.000189781	0.00172052
ALCAM	0.418708	2.03536e-07	3.90413e-06
SIK2	0.357617	3.30266e-05	0.000377995
STX8	0.324783	0.00170936	0.0109701
SETMAR	0.373202	0.00458304	0.0247315
ADORA2B	0.344449	3.37589e-05	0.000385353
HARS	0.359161	2.96045e-07	5.46022e-06
CD14	0.620556	0.0016668	0.0107341
DNAJC18	0.495006	6.67975e-05	0.000700784
ELOVL6	0.27568	0.000570891	0.00435307
TRABD	0.298838	0.00134213	0.00893285
OR5E1P	1.40411	0.00736891	0.0364425
TANC2	0.829551	9.21429e-23	1.00453e-20
PDGFD	0.879587	1.08413e-18	8.85027e-17
S1PR1	0.405324	0.00332855	0.0191051
PKIA	0.448814	5.05436e-05	0.000548937
FPR1	2.81887	1.90557e-25	2.51476e-23
SOX7	0.416315	0.00900346	0.0427938
MFN1	0.291395	0.000415708	0.00332277
MUC7	1.50608	0.000845694	0.00608229
TRIM8	0.467998	1.88899e-09	5.36045e-08
NETO2	0.404677	6.29895e-08	1.35624e-06
NPTX1	0.640464	0.00369334	0.0207793
KCNK3	1.66175	1.12105e-05	0.000145846
CHST11	0.311071	0.00019023	0.00172368
MCC	0.38001	0.00389091	0.0216327
ZNF318	0.319413	0.000214995	0.00191535
LRRC8C	0.326951	0.0023195	0.014188
COL24A1	2.11644	0.00517705	0.0273207
PTGER4	0.381705	0.00230292	0.0141016
CXXC5	0.460558	6.49053e-07	1.1104e-05
PIK3CD	1.21654	7.02333e-26	9.83552e-24
ENC1	0.714943	1.83175e-18	1.45401e-16
LRRC34	0.818196	0.000215053	0.00191535
C3AR1	0.69887	0.00105385	0.00729311
KLF17	1.57176	0.00295984	0.0173531
CYP4F11	4.96589	9.72334e-08	2.02276e-06
TVP23B	0.500954	4.77281e-07	8.49293e-06
THOP1	0.376964	0.000219478	0.00194771
MOB3A	0.277895	0.00342518	0.0195102
CALB2	2.05124	1.14646e-13	6.05758e-12
CLEC7A	0.80947	0.00814358	0.0394469
TP53RK	0.30736	6.37194e-05	0.000672117
ALG14	0.439153	0.000630415	0.00474602
ARNT2	1.30879	3.05674e-10	9.91568e-09
MANEA	0.452677	0.000107949	0.00106435
BANP	0.289733	0.0103034	0.047563
MRPL52	0.326109	0.000175997	0.00160878
EFEMP2	0.675827	0.000325061	0.00271147
ZMAT3	0.478398	1.60517e-05	0.000200792
DCP2	0.351812	5.01505e-05	0.000545064
GXYLT2	0.383807	0.000469916	0.00369266
BNC2	0.630196	5.6582e-12	2.39466e-10
HPSE	0.286162	0.00840459	0.0404609
GOLGB1	0.30295	0.00102275	0.00713342
TRIB1	0.542914	5.6831e-11	2.09617e-09
ARV1	0.286465	0.00531503	0.0279205
SAA1	0.660032	7.53449e-06	0.000102271
MOB1B	0.412311	4.71156e-05	0.000515191
NABP1	0.525777	9.73907e-09	2.45256e-07
CXorf23	0.297272	0.0107877	0.0492496
SUSD5	0.471718	3.24079e-06	4.8123e-05
STAT5B	0.487036	7.55623e-13	3.55618e-11
PLK3	0.650281	1.37306e-07	2.75974e-06
NET1	0.617435	1.20427e-18	9.73874e-17
HOXB2	1.15724	0.00305377	0.0178007
C1QTNF1	0.804558	3.09461e-06	4.63519e-05
MSRB3	0.453861	2.82836e-07	5.23292e-06
SOCS7	0.475539	0.00610661	0.0313334
RGMB	0.75804	3.59052e-29	6.18467e-27
CTU2	0.323968	0.00739207	0.0365256
PRPF8	0.382273	1.36481e-06	2.19298e-05
PITPNA	0.306403	8.0143e-06	0.000108102
ZBTB4	0.398229	7.61718e-08	1.61584e-06
ZHX3	0.423028	9.43348e-08	1.96721e-06
LIG4	0.287063	0.00855355	0.0410563
TMEM167A	0.320413	8.44149e-05	0.000859366
SH3PXD2B	0.622568	1.27663e-08	3.16403e-07
KIAA1551	0.428259	5.43421e-06	7.6163e-05
RPL15	0.345542	9.15436e-08	1.91829e-06
RIN1	0.463701	7.04173e-05	0.000734224
CEP135	0.496553	0.00113102	0.00774315
GLMN	0.483158	5.35299e-06	7.52083e-05
YIF1A	0.409399	2.38667e-06	3.66403e-05
NDUFA11	0.461702	7.08293e-05	0.000737181
AMZ1	2.5425	5.29922e-07	9.3237e-06
C17orf76-AS1	0.285791	7.9694e-07	1.34581e-05
GK5	0.314621	0.010729	0.0490337
PSMD2	0.4068	1.71322e-09	4.91018e-08
PPM1E	0.740054	0.000863312	0.00619348
FAM131A	0.382772	0.000158369	0.00147694
TP53I11	0.442874	2.64675e-06	4.0265e-05
NRIP3	0.643097	7.44144e-10	2.26065e-08
MLXIP	0.39241	4.33034e-05	0.000479424
SFN	0.678944	8.54973e-10	2.57463e-08
CTD-2369P2.2	0.742631	0.000575779	0.00438453
LRRN1	1.19828	0.00183572	0.0116637
TUBB6	0.711177	1.46865e-21	1.47078e-19
LYSMD3	0.430565	6.19582e-06	8.55152e-05
TPRN	0.428396	0.00109563	0.00754892
AIM1L	1.3388	0.00210366	0.0131051
SPHK1	0.81312	6.1857e-15	3.63648e-13
C10orf111	2.08767	0.00637667	0.0324315
CRLF3	0.28101	0.00906686	0.0429688
RIMS2	1.0386	8.1835e-06	0.000109954
KIAA2018	0.271651	0.00524304	0.0276013
B3GNT5	0.50393	6.48374e-06	8.92031e-05
NCKAP5	0.901861	0.00573773	0.029724
C8orf4	2.1807	1.73313e-05	0.000215081
FAM109B	0.655809	8.28285e-08	1.74416e-06
FAM9B	2.55988	0.000301494	0.00254945
PAWR	0.502937	2.36461e-10	7.89348e-09
ATOX1	0.580832	2.57318e-13	1.28846e-11
JUN	0.464272	1.41552e-10	4.9059e-09
FAM20C	0.439527	4.45145e-06	6.38437e-05
[truncated: 1,791 more rows]

## Sheet: S5.J82
cisplatin conc. (microM)	0	0.46	1.37	4.11	12.3	37	111	333	1000
[truncated: 14 more rows]

[truncated: 3 more sheets: S6.T24, S7.UMUC3, S8.TCCSUP]
